# Supplementary material for: Corneal transplantation for Fuchs´ endothelial dystrophy: A comparison of three surgical techniques concerning 10 year graft survival and visual function
Source: PLoS One. 2018 Oct 5;13(10):e0203993. doi: 10.1371/journal.pone.0203993 (PMC6173378; doi:10.1371/journal.pone.0203993)
Supplement: S1 File — Supporting information on raw follow-up data concerning demographics, graft survival, BSCVA, and refraction (sphere, cylinder, axis). Gender: 1 = male, 2 = female; Surgery: 1 = PKP, 2 = DSAEK, 3 = inverted mushroom PKP; Cornealgraftlastfu: 7 = failure; LM = LogMAR; K1 = keratometry in dioptres on flattest meridian; K2 = keratometry in dioptres on steepest meridian. (XLSX) [file pone.0203993.s001.xlsx]

## Sheet: OZR-2012-19_dataset
ODS	Age	Gender	Surg_procedure	FollowUp_duration (y)	Cornealgraftlastfu	enddate	LogMAR_preop	LM_6	LM_12	LM_24	LM_36	LM_60	LM_120	pre_K1	pre_K2	pre_steepmer	M12_K1	M12_K2	M12_steepmer	M24_K1	M24_K2	M24_steepmer	M60_K1	M60_K2	M60_steepmer
Left	61.4182	2	2	7.84942	2	2017-01-01	0.39794	0.200659	0.200659	0.200659	0.200659	0.200659	#NULL!	40.75	41.25	80	41.5	42	25	40.7	41.7	95	41.5	42.75	5
Right	78.9706	2	2	3.50445	2	2012-09-03	1.30103	0.30103	0.200659	0.200659	0.200659	#NULL!	#NULL!	#NULL!	#NULL!	#NULL!	41.75	43	175	#NULL!	#NULL!	#NULL!	#NULL!	#NULL!	#NULL!
Right	61.974	1	2	7.83025	1	2017-01-01	1.22185	0.39794	0.39794	0.200659	0.200659	0.200659	#NULL!	#NULL!	#NULL!	#NULL!	42	42.5	180	#NULL!	#NULL!	#NULL!	#NULL!	#NULL!	#NULL!
Right	67.4059	2	2	7.82752	1	2017-01-01	0.39794	0.200659	0.200659	0.200659	0.200659	0.09691	#NULL!	42.6	44	93	42.5	44.25	40	#NULL!	#NULL!	#NULL!	42.75	44.5	53
Left	54.6064	1	2	2.9295	2	2012-02-13	0.49485	0.30103	0.30103	0.200659	0.200659	#NULL!	#NULL!	42.5	45	100	43	44.75	80	#NULL!	#NULL!	#NULL!	#NULL!	#NULL!	#NULL!
Left	64.6242	1	2	7.81109	1	2017-01-01	0.39794	0.200659	0.09691	#NULL!	0.09691	0	#NULL!	#NULL!	#NULL!	#NULL!	44	44.75	40	#NULL!	#NULL!	#NULL!	44.5	45	6
Right	76.2355	2	2	7.80835	3	2017-01-01	0.39794	0	0.09691	0	0	0	#NULL!	45.9	46.5	66	44.25	45.5	55	#NULL!	#NULL!	#NULL!	#NULL!	#NULL!	#NULL!
Right	71.5784	2	3	3.16496	2	2012-05-22	2.48149	0.39794	0.60206	0.39794	1.30103	#NULL!	#NULL!	#NULL!	#NULL!	#NULL!	44.75	53.25	15	#NULL!	#NULL!	#NULL!	#NULL!	#NULL!	#NULL!
Right	59.6441	1	2	7.75633	2	2017-01-01	1	0	0	#NULL!	-0.20412	-0.09691	#NULL!	39	44.25	130	42.5	43.75	45	43.25	44.25	62	42.7	44.7	53
Right	57.7796	2	2	7.75359	2	2017-01-01	0.69897	0.39794	0.30103	0.39794	0.30103	0.30103	#NULL!	41.25	42.5	40	39.75	43.75	35	39.9	43.5	42	40.5	44.2	58
Left	78.3135	2	2	2.00137	4	2010-07-16	0.39794	0.200659	0.30103	0.200659	#NULL!	#NULL!	#NULL!	#NULL!	#NULL!	#NULL!	44.25	44.5	95	44.75	46.25	10	#NULL!	#NULL!	#NULL!
Left	75.2033	2	2	8.36687	5	2017-01-01	0.49485	0.200659	#NULL!	#NULL!	0.200659	0.200659	#NULL!	42.75	43.75	90	#NULL!	#NULL!	#NULL!	#NULL!	#NULL!	#NULL!	41.6	43.3	84
Right	72.5065	2	2	8.1013	4	2017-01-01	0.49485	0.200659	0.30103	0.30103	0.30103	0.200659	#NULL!	#NULL!	#NULL!	#NULL!	#NULL!	#NULL!	#NULL!	39.75	42.5	55	39.25	41.75	47
Left	73.974	1	2	2.98426	2	2011-12-12	1.30103	0.200659	0.39794	0.39794	0.09691	#NULL!	#NULL!	#NULL!	#NULL!	#NULL!	#NULL!	#NULL!	#NULL!	48.25	49	73	#NULL!	#NULL!	#NULL!
Left	78.4531	1	2	2.06982	2	2011-02-23	0.69897	0.200659	0.200659	0.09691	#NULL!	#NULL!	#NULL!	41.7	42.7	112	41.5	43	145	42	43.25	142	#NULL!	#NULL!	#NULL!
Right	76.1916	1	2	5.0486	1	2013-11-01	0.60206	0.30103	0.200659	0.09691	0	0	#NULL!	41.75	43.5	40	43.75	45	10	#NULL!	#NULL!	#NULL!	44.5	45.8	36
Right	67.2197	2	2	2.43121	2	2011-09-12	0.39794	0.30103	0.30103	0.30103	#NULL!	#NULL!	#NULL!	44.5	45	135	43.5	44.5	65	44	44.75	69	#NULL!	#NULL!	#NULL!
Right	66.705	1	2	7.73443	4	2017-01-01	0.39794	0	0.09691	0	0	-0.09691	#NULL!	44.5	45	15	43.25	44.75	10	43.5	44.7	29	43	45	13
Left	81.5031	2	2	5.18549	2	2014-06-16	1	0.39794	0.30103	#NULL!	0.39794	0.39794	#NULL!	42.5	43.4	69	42.5	43.75	60	#NULL!	#NULL!	#NULL!	#NULL!	#NULL!	#NULL!
Left	80.7392	2	2	3.55099	2	2012-11-02	0.60206	0.60206	0.79588	0.79588	0.79588	#NULL!	#NULL!	#NULL!	#NULL!	#NULL!	42.75	43.25	15	#NULL!	#NULL!	#NULL!	#NULL!	#NULL!	#NULL!
Right	65.4894	1	2	0.0301164	7	2009-04-27	0.69897	#NULL!	#NULL!	#NULL!	#NULL!	#NULL!	#NULL!	#NULL!	#NULL!	#NULL!	#NULL!	#NULL!	#NULL!	#NULL!	#NULL!	#NULL!	#NULL!	#NULL!	#NULL!
Right	61.8836	1	2	7.6961	1	2017-01-01	0.69897	0	0.09691	0	0	0.09691	#NULL!	42.5	42.8	172	41.75	43	35	41.75	43	37	42	43.25	29
Right	60.8871	2	2	1.58522	2	2010-12-06	1.30103	0.39794	0.30103	#NULL!	#NULL!	#NULL!	#NULL!	44	46	90	43.75	44.25	35	#NULL!	#NULL!	#NULL!	#NULL!	#NULL!	#NULL!
Right	73.4346	1	2	7.6386	5	2017-01-01	0.69897	0.200659	0	0.09691	0.200659	0.0457575	#NULL!	#NULL!	#NULL!	#NULL!	#NULL!	#NULL!	#NULL!	42	44	15	42	44	20
Left	60.7365	2	2	7.60301	1	2017-01-01	0.60206	0.39794	0.30103	0.200659	0.30103	0.200659	#NULL!	42	45.73	98	41.5	43.75	85	41.7	45	88	42	45	81
Right	83.5537	1	1	2.5	7	2017-01-01	1	0.200659	0.200659	0.200659	0.200659	#NULL!	#NULL!	#NULL!	#NULL!	#NULL!	44	47.25	150	43.5	47.75	156	#NULL!	#NULL!	#NULL!
Right	79.6085	1	2	7.58111	2	2017-01-01	1	0.200659	0.30103	0.200659	0.30103	0.30103	#NULL!	44.23	45.24	179	43.25	45	15	#NULL!	#NULL!	#NULL!	43.25	45	5
Left	69.1526	1	2	7.56468	2	2017-01-01	1	0.30103	0.200659	0.09691	0.200659	0.154902	#NULL!	41.75	42.5	124	41.25	43	5	42.2	43.5	10	42.8	43.9	15
Left	69.306	1	2	7.55921	2	2017-01-01	0.60206	0	0.09691	0	0.09691	0	#NULL!	41.6	43	10	40.75	42.25	10	41.75	43	38	40.3	42.5	1
Left	63.7645	2	2	7.54278	4	2017-01-01	0.49485	0.09691	0.09691	0.200659	0	0.09691	#NULL!	#NULL!	#NULL!	#NULL!	44.5	46.5	107	44.75	45.5	3	45	45.75	17
Right	62.4422	1	2	7.52635	2	2017-01-01	0.30103	0.49485	0.30103	0.39794	0.30103	0.30103	#NULL!	41.25	41.5	40	40.75	41.75	25	#NULL!	#NULL!	#NULL!	41.8	42.5	32
Left	64.3559	2	2	7.52088	2	2017-01-01	0.79588	0.09691	0.200659	0.09691	0.09691	0.0457575	#NULL!	44.12	44.47	156	43.5	44	35	43.5	44	35	43.5	44.5	15
Left	70.705	1	2	2.00958	2	2011-07-04	0.79588	0.200659	0.200659	0.09691	#NULL!	#NULL!	#NULL!	42.9	43.5	8	43	44	5	42.2	43.4	179	#NULL!	#NULL!	#NULL!
Left	77.3799	2	2	2.80082	2	2012-04-20	0.69897	0.200659	0.09691	#NULL!	0.09691	#NULL!	#NULL!	#NULL!	#NULL!	#NULL!	41.5	42	120	#NULL!	#NULL!	#NULL!	#NULL!	#NULL!	#NULL!
Right	77.3634	1	2	1.24572	6	2010-10-05	0.69897	0.200659	0.200659	0.69897	#NULL!	#NULL!	#NULL!	#NULL!	#NULL!	#NULL!	45.75	47.25	10	#NULL!	#NULL!	#NULL!	#NULL!	#NULL!	#NULL!
Left	73.8371	2	2	3.15674	4	2011-05-09	1	0.39794	0.30103	0.200659	0.30103	#NULL!	#NULL!	41	41.5	125	41.25	41.75	100	41	42	180	#NULL!	#NULL!	#NULL!
Left	70.757	2	2	8.77207	2	2017-01-01	0.79588	0.200659	0.200659	0.09691	0.09691	0.09691	#NULL!	41.25	42	15	41.25	42	15	41.5	42.25	5	#NULL!	#NULL!	#NULL!
Left	82.7953	2	2	7.46886	2	2017-01-01	0.69897	0.30103	0.30103	0.09691	#NULL!	0.30103	#NULL!	41.5	42.5	65	39.5	42.75	165	#NULL!	#NULL!	#NULL!	#NULL!	#NULL!	#NULL!
Right	68.4271	1	2	7.46612	2	2017-01-01	1	0.30103	0.30103	0.30103	0.09691	#NULL!	#NULL!	44.25	44.75	141	43.25	45	7	43	46	20	43.25	45.5	4
Left	85.4812	1	2	2.99795	2	2012-07-27	0.30103	0.39794	0.200659	0.30103	0.200659	0.200659	#NULL!	40.5	41.5	65	40	41.75	20	41.1	42.7	19	39.9	42.5	14
Right	81.6947	2	2	7.41136	2	2017-01-01	0.79588	0.30103	0.30103	0.200659	0.30103	0.200659	#NULL!	38.25	39	15	42.25	44	5	43.4	44.2	13	41.7	44.1	10
Left	72.4983	2	2	7.40862	2	2017-01-01	0.69897	0.30103	0.30103	0.154902	0.154902	0.154902	#NULL!	42.67	43.49	89	42.5	43.25	80	42	42.75	65	#NULL!	#NULL!	#NULL!
Right	76.5804	2	1	3	7	2017-01-01	2.48149	#NULL!	#NULL!	#NULL!	#NULL!	#NULL!	#NULL!	#NULL!	#NULL!	#NULL!	#NULL!	#NULL!	#NULL!	#NULL!	#NULL!	#NULL!	#NULL!	#NULL!	#NULL!
Right	70.4969	2	2	7.34839	1	2017-01-01	0.49485	0.200659	0.09691	0	#NULL!	0	#NULL!	42.8	44.3	86	#NULL!	#NULL!	#NULL!	42.5	44.25	60	42.5	44.25	50
Right	66.204	1	2	4.14784	2	2013-10-25	1	0.200659	0.200659	0	0.09691	#NULL!	#NULL!	41.3	42.8	96	41.5	42.25	57	41.6	42	91	#NULL!	#NULL!	#NULL!
Left	73.7495	1	2	7.33196	3	2017-01-01	0.39794	0.69897	0.39794	0.49485	0.39794	0.30103	#NULL!	43	44.25	169	42.25	44	160	42.4	44.6	167	#NULL!	#NULL!	#NULL!
Right	75.6824	2	1	7.31828	6	2017-01-01	1.79588	#NULL!	2.18046	1	1	2	#NULL!	#NULL!	#NULL!	#NULL!	46.5	51	160	#NULL!	#NULL!	#NULL!	#NULL!	#NULL!	#NULL!
Right	85.5524	2	2	2.91034	2	2012-08-06	0.39794	0.39794	0.30103	0.30103	0.39794	#NULL!	#NULL!	39.25	41.5	17	39	42.5	10	40.8	42.6	5	#NULL!	#NULL!	#NULL!
Right	80.8898	2	2	3.48255	2	2013-03-18	0.69897	0.200659	0.39794	0.200659	0.39794	#NULL!	#NULL!	#NULL!	#NULL!	#NULL!	43	45.25	30	43.5	44.75	105	#NULL!	#NULL!	#NULL!
Right	80.4134	1	2	4.12868	2	2013-11-15	0.60206	0.39794	0.30103	0.30103	0.30103	#NULL!	#NULL!	#NULL!	#NULL!	#NULL!	#NULL!	#NULL!	#NULL!	41.25	43.25	12	#NULL!	#NULL!	#NULL!
Left	70.6146	1	2	7.2553	4	2017-01-01	1	0.69897	0.49485	0.49485	0.60206	0.49485	#NULL!	41	43.25	0	41.5	42.75	166	#NULL!	#NULL!	#NULL!	42	43.25	5
Left	66.7351	1	2	7.25257	2	2017-01-01	1	0.30103	0.69897	0.49485	0.69897	0.39794	#NULL!	#NULL!	#NULL!	#NULL!	#NULL!	#NULL!	#NULL!	#NULL!	#NULL!	#NULL!	#NULL!	#NULL!	#NULL!
Right	64.742	1	2	7.23888	1	2017-01-01	0.69897	0.200659	0.09691	0.09691	0	-0.09691	#NULL!	44.1	45.6	84	#NULL!	#NULL!	#NULL!	43	44.5	39	42.75	44.25	40
Left	80.4682	2	2	0.988364	5	2010-10-04	0.69897	0.30103	0.30103	#NULL!	#NULL!	#NULL!	#NULL!	43.16	45.49	173	43.5	45.75	5	#NULL!	#NULL!	#NULL!	#NULL!	#NULL!	#NULL!
Right	64.5613	2	2	7.21971	2	2017-01-01	0.69897	0.39794	0.49485	#NULL!	0.39794	#NULL!	#NULL!	43.7	44.3	57	42.5	45.75	19	#NULL!	#NULL!	#NULL!	#NULL!	#NULL!	#NULL!
Left	71.5893	2	1	0.388775	2	2010-03-05	1.30103	0.886057	#NULL!	#NULL!	#NULL!	#NULL!	#NULL!	#NULL!	#NULL!	#NULL!	#NULL!	#NULL!	#NULL!	#NULL!	#NULL!	#NULL!	#NULL!	#NULL!	#NULL!
Right	56.0274	2	2	7.21424	2	2017-01-01	0.49485	0.09691	0.09691	0.09691	0	0.09691	#NULL!	40.18	42.29	95	39.5	41.75	50	38.7	41.9	63	39.2	42.2	57
Left	83.8549	1	2	1.94661	99	2011-10-01	0.49485	0.30103	0.39794	#NULL!	#NULL!	#NULL!	#NULL!	43.75	44.75	160	43.25	45	170	#NULL!	#NULL!	#NULL!	#NULL!	#NULL!	#NULL!
Right	78.2724	2	2	7.19781	2	2017-01-01	0.60206	0.30103	0.39794	0.09691	0.200659	0.200659	#NULL!	43.5	44.5	135	43.4	45	160	41.7	43.6	27	42.5	44.5	19
Right	73.0869	1	2	0.481862	2	2010-04-16	0.69897	0.49485	#NULL!	#NULL!	#NULL!	#NULL!	#NULL!	43	43.5	90	#NULL!	#NULL!	#NULL!	#NULL!	#NULL!	#NULL!	#NULL!	#NULL!	#NULL!
Left	64.9582	1	2	7.17864	2	2017-01-01	0.69897	0.09691	0.200659	0	0.09691	0.09691	#NULL!	42.8	43.5	116	41.25	41.75	1	42	42.3	49	41.8	42.3	180
Right	78.193	2	2	0.47091	2	2010-04-19	0.69897	0.49485	#NULL!	#NULL!	#NULL!	#NULL!	#NULL!	42.5	47.5	167	#NULL!	#NULL!	#NULL!	#NULL!	#NULL!	#NULL!	#NULL!	#NULL!	#NULL!
Left	79.0281	1	2	0.594114	2	2010-06-04	0.49485	0.30103	#NULL!	#NULL!	#NULL!	#NULL!	#NULL!	39.7	40.4	156	#NULL!	#NULL!	#NULL!	#NULL!	#NULL!	#NULL!	#NULL!	#NULL!	#NULL!
Right	84.4736	1	2	7.16222	4	2017-01-01	0.49485	0.200659	0.30103	0	0	0.154902	#NULL!	44.5	46	26	#NULL!	#NULL!	#NULL!	45.1	47.1	41	43.3	47.3	16
Right	60.4216	2	2	7.15674	3	2017-01-01	1	0.09691	0.09691	#NULL!	0	0.0457575	#NULL!	42.75	43.5	53	42.5	42.75	51	#NULL!	#NULL!	#NULL!	42.75	43.5	55
Right	82.694	2	2	7.14305	1	2017-01-01	0.49485	0.200659	0.09691	0.200659	0.154902	0.154902	#NULL!	44.2	45.3	33	#NULL!	#NULL!	#NULL!	43.25	45	10	42.75	45.5	6
Right	45.0595	1	2	7.54004	1	2017-01-01	0.49485	0.200659	0.09691	0	#NULL!	-0.09691	#NULL!	43.5	45.25	60	44.5	54.75	70	#NULL!	#NULL!	#NULL!	45	46	62
Left	79.833	1	2	3.21697	2	2013-02-04	0.49485	0.39794	0.200659	0.200659	0.200659	#NULL!	#NULL!	42.5	43	120	41	43.25	172	#NULL!	#NULL!	#NULL!	#NULL!	#NULL!	#NULL!
Left	71.7317	2	2	7.08282	5	2017-01-01	1.79588	0.69897	0.79588	2.48149	2.48149	2	#NULL!	#NULL!	#NULL!	#NULL!	#NULL!	#NULL!	#NULL!	#NULL!	#NULL!	#NULL!	#NULL!	#NULL!	#NULL!
Left	79.2471	2	3	5	4	2011-12-19	0.79588	0.39794	0.39794	0.39794	#NULL!	0.39794	#NULL!	#NULL!	#NULL!	#NULL!	50	55.25	93	#NULL!	#NULL!	#NULL!	48.25	54	132
Left	81.0678	2	2	7.31006	1	2017-01-01	0.49485	0.30103	0.200659	0.39794	0.69897	0.39794	#NULL!	#NULL!	#NULL!	#NULL!	40.25	42.5	49	#NULL!	#NULL!	#NULL!	#NULL!	#NULL!	#NULL!
Right	68.167	2	2	7.04449	4	2017-01-01	0.49485	0.30103	0.30103	0.09691	0.154902	0.154902	#NULL!	#NULL!	#NULL!	#NULL!	42.25	43.5	19	43	43.75	25	#NULL!	#NULL!	#NULL!
Left	66.1875	2	2	1.79877	2	2011-07-04	0.69897	0.30103	#NULL!	0	#NULL!	#NULL!	#NULL!	44.7	45.5	66	45.25	46	50	44	45	6	#NULL!	#NULL!	#NULL!
Right	74.4778	2	2	7.10198	2	2017-01-01	0.30103	0.30103	0.200659	0.30103	0.30103	0.30103	#NULL!	41	44	18	#NULL!	#NULL!	#NULL!	42.3	44.6	116	39.7	44	16
Left	76.9418	2	2	7.10198	5	2017-01-01	0.39794	0.09691	0.09691	0	0.0457575	0	#NULL!	46	46.5	107	#NULL!	#NULL!	#NULL!	#NULL!	#NULL!	#NULL!	#NULL!	#NULL!	#NULL!
Left	57.9877	1	1	7.11841	2	2017-01-01	0.79588	0.200659	0.200659	0	0.09691	0	#NULL!	42.9	46.4	107	43	45.75	106	42.5	45.25	107	43	45.25	109
Right	72.1369	2	2	7.27721	4	2017-01-01	0.39794	0.200659	0.30103	0.30103	#NULL!	0.30103	#NULL!	#NULL!	#NULL!	#NULL!	43.5	45.25	75	43.5	44.75	145	42	42.75	164
Right	58.3409	2	2	7.12115	2	2017-01-01	1.30103	0.200659	0.79588	0.09691	0.30103	0.79588	#NULL!	#NULL!	#NULL!	#NULL!	#NULL!	#NULL!	#NULL!	46	48.25	41	44.25	48	29
Left	73.5031	2	2	7.10472	2	2017-01-01	0.39794	0.30103	0.39794	0.39794	0.30103	0.30103	#NULL!	39.7	42.5	92	40.5	43.25	90	41.1	43.6	86	40.5	42.9	92
Right	73.0787	2	2	0.0657084	2	2010-01-08	0.39794	#NULL!	#NULL!	#NULL!	#NULL!	#NULL!	#NULL!	43.2	44.4	49	#NULL!	#NULL!	#NULL!	#NULL!	#NULL!	#NULL!	#NULL!	#NULL!	#NULL!
Right	74.0972	2	2	8.19439	3	2017-01-01	0.69897	0.30103	0.200659	0.200659	0.200659	0.200659	#NULL!	#NULL!	#NULL!	#NULL!	42	44.5	30	#NULL!	#NULL!	#NULL!	42.5	45.1	50
Right	57.3443	1	2	6.987	4	2017-01-01	0.49485	0.30103	0.30103	0.200659	0.0457575	0.09691	#NULL!	#NULL!	#NULL!	#NULL!	41	43	30	41.5	43.25	35	#NULL!	#NULL!	#NULL!
Right	82.5544	1	2	0.0958248	4	2010-03-03	0.69897	#NULL!	#NULL!	#NULL!	#NULL!	#NULL!	#NULL!	44.5	45.5	133	#NULL!	#NULL!	#NULL!	#NULL!	#NULL!	#NULL!	#NULL!	#NULL!	#NULL!
Right	65.5277	1	2	6.9076	4	2017-01-01	0.39794	0.30103	0.200659	0.09691	0.09691	#NULL!	#NULL!	45.1	45.3	109	43.25	44.75	167	44	45	172	44.25	45.25	166
Left	85.1335	2	2	3.18412	2	2012-11-09	2.08092	0.79588	0.60206	0.69897	0.69897	#NULL!	#NULL!	43.1	44.3	142	41.75	44	165	42.25	44.5	175	#NULL!	#NULL!	#NULL!
Right	78.3135	1	2	0.350445	2	2010-07-08	0.69897	#NULL!	#NULL!	#NULL!	#NULL!	#NULL!	#NULL!	44.25	45	180	#NULL!	#NULL!	#NULL!	#NULL!	#NULL!	#NULL!	#NULL!	#NULL!	#NULL!
Left	62.3463	1	2	1.31143	5	2011-06-30	0.39794	#NULL!	0.200659	#NULL!	#NULL!	#NULL!	#NULL!	43.5	44.25	73	#NULL!	#NULL!	#NULL!	#NULL!	#NULL!	#NULL!	#NULL!	#NULL!	#NULL!
Right	69.3087	2	2	1.99863	7	2012-03-09	0.49485	0.49485	0.49485	1.48149	#NULL!	#NULL!	#NULL!	41.3	43	94	#NULL!	#NULL!	#NULL!	#NULL!	#NULL!	#NULL!	#NULL!	#NULL!	#NULL!
Left	77.7084	2	2	6.81177	1	2017-01-01	1	0.200659	0.09691	0.09691	0.09691	0.09691	#NULL!	#NULL!	#NULL!	#NULL!	43.25	44.5	28	43.75	44.5	5	#NULL!	#NULL!	#NULL!
Right	61.2923	1	2	0.851472	4	2011-02-11	1	1.30103	1	#NULL!	#NULL!	#NULL!	#NULL!	#NULL!	#NULL!	#NULL!	#NULL!	#NULL!	#NULL!	#NULL!	#NULL!	#NULL!	#NULL!	#NULL!	#NULL!
Left	73.1691	1	2	6.71869	2	2017-01-01	1.30103	0.49485	0.30103	#NULL!	0.39794	0.39794	#NULL!	40	42	136	41.25	42.25	143	40.75	41.5	135	#NULL!	#NULL!	#NULL!
Right	69.065	1	2	6.9295	3	2017-01-01	0.49485	0.09691	0	0	0	0	#NULL!	43	44.5	157	43.25	45.25	35	43.25	45.25	30	43.75	46	35
Left	70.6201	2	2	6.70226	2	2017-01-01	0.30103	0.200659	0.09691	0.09691	0.09691	0.09691	#NULL!	43.75	46	106	#NULL!	#NULL!	#NULL!	43.75	45	144	44	44.75	148
Left	87.9726	2	2	1.14716	2	2011-05-23	0.49485	0.200659	0.30103	#NULL!	#NULL!	#NULL!	#NULL!	#NULL!	#NULL!	#NULL!	#NULL!	#NULL!	#NULL!	#NULL!	#NULL!	#NULL!	#NULL!	#NULL!	#NULL!
Left	75.8275	2	2	6.77892	2	2017-01-01	1.30103	#NULL!	0.200659	0.09691	0.09691	0.09691	#NULL!	#NULL!	#NULL!	#NULL!	39	41.25	176	#NULL!	#NULL!	#NULL!	#NULL!	#NULL!	#NULL!
Left	64.6516	1	2	6.987	1	2017-01-01	0.69897	0	0	0	0.0457575	0.0457575	#NULL!	42.1	42.4	67	#NULL!	#NULL!	#NULL!	42.5	42.75	85	#NULL!	#NULL!	#NULL!
Right	63.5838	2	2	6.9514	4	2017-01-01	0.49485	0.39794	0.39794	0.49485	0.39794	0.39794	#NULL!	42.25	46.5	70	42.25	42.25	98	44.8	46.7	123	44.5	46.2	89
Right	75.5291	2	2	2.99521	2	2013-02-15	0.49485	0.09691	0	0.30103	#NULL!	#NULL!	#NULL!	44	44.75	173	43.25	45.5	168	42.5	45.5	171	#NULL!	#NULL!	#NULL!
Left	58.0452	1	2	6.89117	1	2017-01-01	0.49485	0.09691	0	0	0.0457575	#NULL!	#NULL!	#NULL!	#NULL!	#NULL!	#NULL!	#NULL!	#NULL!	#NULL!	#NULL!	#NULL!	42	43.5	80
Right	75.6413	2	2	1.33881	2	2011-07-11	0.69897	0.200659	0.200659	#NULL!	#NULL!	#NULL!	#NULL!	44.5	44.8	135	#NULL!	#NULL!	#NULL!	#NULL!	#NULL!	#NULL!	#NULL!	#NULL!	#NULL!
Left	69.3552	1	2	6.97057	2	2017-01-01	0.39794	0	0.09691	0	-0.09691	0	#NULL!	42	42.5	30	40.25	44.5	9	40.8	43.6	176	41.3	44.4	2
Right	67.9233	2	2	6.85284	2	2017-01-01	0.30103	0.30103	1.30103	0.200659	0.200659	#NULL!	#NULL!	43.3	44.7	50	43	45.75	25	43.9	45	86	#NULL!	#NULL!	#NULL!
Left	63.4196	1	2	6.91307	4	2017-01-01	0.79588	0.200659	0.39794	0.200659	0.09691	0.09691	#NULL!	#NULL!	#NULL!	#NULL!	#NULL!	#NULL!	#NULL!	44.8	46.1	177	44	46.6	169
Right	76.7721	2	2	6.79808	2	2017-01-01	0.69897	#NULL!	0.09691	0.30103	0	0.200659	#NULL!	41.5	41.75	70	40.75	42.75	26	40.9	42.5	29	#NULL!	#NULL!	#NULL!
Right	71.7125	2	3	2.63381	2	2012-07-05	0.30103	0.200659	0.200659	#NULL!	#NULL!	0.30103	#NULL!	#NULL!	#NULL!	#NULL!	45.5	52.25	135	#NULL!	#NULL!	#NULL!	#NULL!	#NULL!	#NULL!
Left	81.4839	2	2	2.88843	3	2013-03-18	0.60206	0.30103	0.30103	0.200659	0.200659	#NULL!	#NULL!	44.5	45.75	110	#NULL!	#NULL!	#NULL!	#NULL!	#NULL!	#NULL!	#NULL!	#NULL!	#NULL!
Left	71.6879	2	2	6.67762	2	2017-01-01	0.69897	0.09691	0.09691	0.09691	#NULL!	0.09691	#NULL!	42.5	43.5	30	#NULL!	#NULL!	#NULL!	41.5	43.25	10	#NULL!	#NULL!	#NULL!
Left	66.6119	2	2	6.64203	5	2017-01-01	0.39794	1.30103	0.79588	0.60206	0.79588	#NULL!	#NULL!	40.25	43.25	3	41.25	42.5	113	#NULL!	#NULL!	#NULL!	#NULL!	#NULL!	#NULL!
Left	61.5359	2	2	6.68309	1	2017-01-01	0.39794	0.09691	0	0	0	0.09691	#NULL!	42	43.25	54	41.3	43.2	16	41.2	43.9	8	41	44	40
Right	56.7337	1	2	6.66393	1	2017-01-01	1.30103	0.09691	0	0.09691	0	0	#NULL!	#NULL!	#NULL!	#NULL!	44.4	47.5	46	44.7	46.2	52	45.2	46	64
Right	73.8809	1	2	6.62286	4	2017-01-01	0.39794	0.09691	#NULL!	#NULL!	0.0457575	0.39794	#NULL!	42.1	43.7	96	#NULL!	#NULL!	#NULL!	#NULL!	#NULL!	#NULL!	#NULL!	#NULL!	#NULL!
Right	84.7365	2	2	0.50924	2	2010-12-06	0.49485	0.30103	#NULL!	#NULL!	#NULL!	#NULL!	#NULL!	44.2	45	143	#NULL!	#NULL!	#NULL!	#NULL!	#NULL!	#NULL!	#NULL!	#NULL!	#NULL!
Right	68.1561	1	2	6.56537	2	2017-01-01	0.60206	0.200659	0.30103	0.200659	0.09691	#NULL!	#NULL!	43.2	43.4	1	#NULL!	#NULL!	#NULL!	43	45	85	#NULL!	#NULL!	#NULL!
Left	72.063	2	2	6.52704	2	2017-01-01	0.49485	0.200659	0.200659	#NULL!	0	0	#NULL!	43.75	44.9	70	42.5	43.75	59	43	44.25	60	43	44.3	55
Right	58.7351	2	2	6.6256	2	2017-01-01	0.30103	0.09691	0.09691	0	0.09691	0.09691	#NULL!	43.5	46.5	88	43	45.7	83	43	45.7	85	42.9	44.6	78
Left	70.4038	2	2	6.54894	1	2017-01-01	0.49485	0.200659	0.09691	0.200659	0.154902	#NULL!	#NULL!	46.23	47.34	8	46	46.75	138	45.75	46.75	150	44.5	46	70
Right	70.319	1	2	6.5462	2	2017-01-01	0.39794	#NULL!	#NULL!	0.09691	0.0457575	#NULL!	#NULL!	40.25	40.75	104	40.25	42.75	10	39.7	42.5	16	#NULL!	#NULL!	#NULL!
Left	70.7844	1	2	6.5681	2	2017-01-01	0.60206	0.200659	0.200659	0	0	0	#NULL!	44.5	45.4	125	43.25	44.5	3	43.5	44.3	75	43.7	44.7	176
Right	66.924	2	2	6.5243	2	2017-01-01	0.69897	#NULL!	0.39794	0.39794	0.30103	0.49485	#NULL!	45.5	47.2	83	45.25	47.5	54	45.25	47.5	55	45.5	48.25	58
Right	65.076	1	2	1.53593	5	2012-01-12	1.30103	1.79588	1.30103	1.30103	#NULL!	#NULL!	#NULL!	#NULL!	#NULL!	#NULL!	#NULL!	#NULL!	#NULL!	#NULL!	#NULL!	#NULL!	#NULL!	#NULL!	#NULL!
Right	84.6927	2	2	6.45585	4	2017-01-01	1	0.09691	#NULL!	0.09691	0.0457575	#NULL!	#NULL!	44.5	44.7	168	#NULL!	#NULL!	#NULL!	#NULL!	#NULL!	#NULL!	43.25	44.25	144
Left	74.4914	2	2	1.18001	4	2011-10-24	0.79588	0.39794	0.200659	#NULL!	#NULL!	#NULL!	#NULL!	38.2	40.8	139	#NULL!	#NULL!	#NULL!	#NULL!	#NULL!	#NULL!	41	42	20
Left	72.7392	2	3	6.36003	2	2017-01-01	0.49485	0.200659	0	#NULL!	0	0.200659	#NULL!	#NULL!	#NULL!	#NULL!	#NULL!	#NULL!	#NULL!	#NULL!	#NULL!	#NULL!	#NULL!	#NULL!	#NULL!
Left	70.7734	2	2	6.35455	2	2017-01-01	0.49485	0.09691	0.200659	0.69897	0.154902	0.154902	#NULL!	43.7	45	149	43.25	45	145	#NULL!	#NULL!	#NULL!	#NULL!	#NULL!	#NULL!
Right	83.4251	1	2	6.33539	4	2017-01-01	0.49485	0.30103	#NULL!	#NULL!	1.22185	#NULL!	#NULL!	44.7	46.9	137	#NULL!	#NULL!	#NULL!	#NULL!	#NULL!	#NULL!	#NULL!	#NULL!	#NULL!
Left	71.4552	1	2	6.31348	1	2017-01-01	0.39794	#NULL!	#NULL!	0.0457575	0.0457575	#NULL!	#NULL!	44	44.5	117	#NULL!	#NULL!	#NULL!	#NULL!	#NULL!	#NULL!	42.75	44	180
Right	88.9637	2	2	4.14237	6	2014-11-06	1.30103	1	#NULL!	1	0.79588	#NULL!	#NULL!	38.2	42.1	22	39	42.25	15	39.75	42.75	1	#NULL!	#NULL!	#NULL!
Right	75.1841	1	3	2.09719	7	2012-10-25	0.69897	#NULL!	#NULL!	#NULL!	#NULL!	#NULL!	#NULL!	#NULL!	#NULL!	#NULL!	47.5	49.5	160	48.25	51	142	#NULL!	#NULL!	#NULL!
Left	65.2238	2	2	6.24504	2	2017-01-01	0.39794	0.09691	0.200659	0.0457575	0.09691	0.09691	#NULL!	#NULL!	#NULL!	#NULL!	40.5	42.5	160	40.5	42.5	163	40.5	43	167
Right	51.6441	2	2	6.23682	1	2017-01-01	0.60206	0.09691	0.09691	0.09691	#NULL!	0.154902	#NULL!	42.6	43.7	114	42.6	43.7	114	#NULL!	#NULL!	#NULL!	42.5	44.25	36
Left	76.1615	2	2	6.6037	2	2017-01-01	0.49485	0.200659	0.200659	#NULL!	0.09691	0.09691	#NULL!	43.3	43.7	139	42.5	44.25	178	42.75	44.5	0	#NULL!	#NULL!	#NULL!
Left	79.2471	2	2	4.04654	2	2014-10-29	0.49485	0.39794	0.30103	0.200659	0.200659	#NULL!	#NULL!	43	44.5	0	43.3	44.9	166	43	44.4	172	#NULL!	#NULL!	#NULL!
Right	68.6133	1	2	6.28063	3	2017-01-01	0.49485	0	0	0	0	0.0457575	#NULL!	44.5	46.3	180	44.3	45.9	178	43.3	46.3	14	43.3	47.1	14
Left	50.089	1	2	6.33812	3	2017-01-01	0.30103	0.09691	0.200659	0	-0.20412	0	#NULL!	39.1	41.1	117	39.2	40.5	146	39.2	40.5	123	#NULL!	#NULL!	#NULL!
Left	69.6509	1	2	6.2423	2	2017-01-01	0.39794	0.200659	0.200659	0.200659	0.200659	0	#NULL!	43.9	44.5	69	42.9	44.9	179	43.3	44.9	174	42.5	44.8	170
Right	64.7556	2	2	7.01164	4	2017-01-01	0.60206	0.30103	0.49485	0.30103	0.49485	0.09691	#NULL!	44.25	46.25	77	#NULL!	#NULL!	#NULL!	43.8	46.5	39	43.3	46.7	48
Right	64.4901	2	2	6.43395	1	2017-01-01	0.30103	0	0.09691	0	0.154902	0.154902	#NULL!	45.5	47.1	99	45.5	46.75	53	#NULL!	#NULL!	#NULL!	45.25	46.75	55
Right	72.3368	1	2	6.49144	2	2017-01-01	0.30103	0.09691	0.09691	0.09691	0.09691	0	#NULL!	40.75	40.75	90	39.3	41.5	30	39.1	41.6	32	39.6	41.9	26
Left	63.8713	1	2	6.60643	2	2017-01-01	0.69897	0	0	0	0	-0.09691	#NULL!	45	45	135	43	45.75	14	44.2	45	46	44.2	45.6	7
Right	80.0684	2	2	6.81451	1	2017-01-01	0.49485	0.200659	0.09691	0.200659	0.200659	0.154902	#NULL!	#NULL!	#NULL!	#NULL!	42	44.25	11	43.75	44.25	50	#NULL!	#NULL!	#NULL!
Left	67.2389	1	2	6.29979	4	2017-01-01	0.49485	0.200659	0.09691	0	0	0.0457575	#NULL!	41.2	45.8	69	41.7	42.5	22	42.1	42.8	70	41.9	42.9	30
Right	59.4387	2	2	6.16564	2	2017-01-01	0.30103	0	0	0.200659	0	0.09691	#NULL!	45	45.75	85	44.6	44.7	105	44.5	45.3	12	44.9	45.7	22
Left	68.0329	2	2	6.51061	2	2017-01-01	0.69897	0.200659	0.39794	0.09691	0.09691	0.200659	#NULL!	44.5	46	16	44.2	46.6	175	43.8	47	177	44	47	7
Right	65.7248	2	2	0.243669	2	2010-10-25	0.79588	#NULL!	#NULL!	#NULL!	#NULL!	#NULL!	#NULL!	43.25	44.75	55	#NULL!	#NULL!	#NULL!	#NULL!	#NULL!	#NULL!	#NULL!	#NULL!	#NULL!
Right	72.4983	2	2	1.28953	4	2012-02-24	1.30103	#NULL!	0.79588	#NULL!	#NULL!	#NULL!	#NULL!	41.4	42.75	60	#NULL!	#NULL!	#NULL!	#NULL!	#NULL!	#NULL!	#NULL!	#NULL!	#NULL!
Left	69.8316	1	2	6.1629	3	2017-01-01	2.48149	0.200659	0.200659	0.200659	0.154902	0.154902	#NULL!	43.75	45.5	135	43.25	44.75	165	#NULL!	#NULL!	#NULL!	44.75	46	155
Left	81.525	1	2	3.01711	2	2013-11-15	1.30103	0.30103	0.200659	0.200659	0.200659	#NULL!	#NULL!	48	52.5	22	40.75	43.25	167	40.5	42.8	169	#NULL!	#NULL!	#NULL!
Left	72.4983	2	2	6.12457	2	2017-01-01	0.49485	0.30103	0.30103	#NULL!	0.200659	#NULL!	#NULL!	#NULL!	#NULL!	#NULL!	41.75	42.75	5	#NULL!	#NULL!	#NULL!	42.25	43	180
Right	81.5962	2	2	6.08624	2	2017-01-01	1	0.30103	0.200659	#NULL!	0.0457575	0.09691	#NULL!	42.6	45	16	43.5	46	5	#NULL!	#NULL!	#NULL!	43.4	46.6	29
Left	84.3504	2	3	1.77139	5	2012-09-13	1.30103	0.30103	1.30103	0.200659	#NULL!	#NULL!	#NULL!	#NULL!	#NULL!	#NULL!	#NULL!	#NULL!	#NULL!	43.75	49.5	1	#NULL!	#NULL!	#NULL!
Right	61.399	1	2	6.06708	4	2017-01-01	0.60206	0.39794	-0.09691	0.200659	0.0457575	0	#NULL!	45	46.6	104	#NULL!	#NULL!	#NULL!	44	44.25	99	#NULL!	#NULL!	#NULL!
Right	62.1656	2	2	6.06434	4	2017-01-01	0.39794	0.200659	0.200659	0.09691	0.0457575	#NULL!	#NULL!	44.2	44.2	18	#NULL!	#NULL!	#NULL!	#NULL!	#NULL!	#NULL!	#NULL!	#NULL!	#NULL!
Left	77.2621	2	2	1.23203	2	2012-03-08	0.79588	0.79588	0.30103	#NULL!	#NULL!	#NULL!	#NULL!	43.1	44.9	135	45	53.5	80	#NULL!	#NULL!	#NULL!	#NULL!	#NULL!	#NULL!
Left	73.0021	2	2	0.925394	4	2011-11-18	0.39794	0	0	#NULL!	#NULL!	#NULL!	#NULL!	44.75	45.5	70	#NULL!	#NULL!	#NULL!	#NULL!	#NULL!	#NULL!	#NULL!	#NULL!	#NULL!
Left	69.232	1	2	1.21013	99	2012-02-23	1.30103	0.39794	0.30103	#NULL!	#NULL!	#NULL!	#NULL!	#NULL!	#NULL!	#NULL!	#NULL!	#NULL!	#NULL!	#NULL!	#NULL!	#NULL!	#NULL!	#NULL!	#NULL!
Right	73.065	2	2	1.05133	1	2011-12-12	0.69897	0.39794	0.39794	#NULL!	#NULL!	#NULL!	#NULL!	42.5	42.8	23	#NULL!	#NULL!	#NULL!	#NULL!	#NULL!	#NULL!	#NULL!	#NULL!	#NULL!
Right	84.731	2	2	1.11431	2	2012-02-17	1.30103	0.200659	0.30103	#NULL!	#NULL!	#NULL!	#NULL!	40.5	42.25	15	#NULL!	#NULL!	#NULL!	#NULL!	#NULL!	#NULL!	#NULL!	#NULL!	#NULL!
Right	79.0637	1	2	1.08419	2	2012-02-13	1.79588	0.200659	0.30103	#NULL!	#NULL!	#NULL!	#NULL!	#NULL!	#NULL!	#NULL!	#NULL!	#NULL!	#NULL!	#NULL!	#NULL!	#NULL!	#NULL!	#NULL!	#NULL!
Left	87.718	2	2	0.996578	7	2012-01-18	1.79588	2.48149	3.69897	#NULL!	#NULL!	#NULL!	#NULL!	#NULL!	#NULL!	#NULL!	#NULL!	#NULL!	#NULL!	#NULL!	#NULL!	#NULL!	#NULL!	#NULL!	#NULL!
Right	74.4175	1	3	5.10335	7	2016-03-18	1.30103	0.69897	0.60206	0.39794	0.49485	2.48149	#NULL!	44.5	46.7	78	38.5	50.7	20	#NULL!	#NULL!	#NULL!	#NULL!	#NULL!	#NULL!
Left	60.4381	1	2	5.89185	6	2017-01-01	0.69897	#NULL!	0.30103	0.0457575	0.09691	0.0457575	#NULL!	41.6	42.6	85	41	42.25	50	41.5	42.5	60	41	42.25	42
Left	76.5613	2	2	0.418891	2	2011-07-11	1	0.200659	#NULL!	#NULL!	#NULL!	#NULL!	#NULL!	#NULL!	#NULL!	#NULL!	#NULL!	#NULL!	#NULL!	#NULL!	#NULL!	#NULL!	#NULL!	#NULL!	#NULL!
Right	70.3929	1	2	5.93292	2	2017-01-01	0.69897	0.09691	0	0	-0.09691	-0.09691	#NULL!	42.03	42.51	135	42.1	43.1	32	42	42.6	180	42.3	43.5	18
Right	72.5996	2	2	2.94867	2	2014-01-13	0.79588	0.30103	0.39794	0.200659	0.200659	#NULL!	#NULL!	#NULL!	#NULL!	#NULL!	44.5	45.7	43	41.7	46	26	#NULL!	#NULL!	#NULL!
Left	68.9637	2	2	0.687201	1	2011-09-12	1	0.09691	#NULL!	#NULL!	#NULL!	#NULL!	#NULL!	40.3	45.8	32	#NULL!	#NULL!	#NULL!	#NULL!	#NULL!	#NULL!	#NULL!	#NULL!	#NULL!
Right	73.4346	1	2	5.9	99	2017-01-01	0.30103	0.200659	#NULL!	0.154902	0.154902	#NULL!	#NULL!	45.9	47.1	96	45.5	46.25	25	#NULL!	#NULL!	#NULL!	46	46.75	20
Right	57.1581	1	2	5.87269	6	2017-01-01	0.69897	0.200659	#NULL!	0.39794	0.49485	0.200659	#NULL!	44.88	45.92	168	#NULL!	#NULL!	#NULL!	#NULL!	#NULL!	#NULL!	44	45.75	5
Right	61.744	1	2	5.85626	2	2017-01-01	0.49485	0.09691	0.200659	0.200659	#NULL!	0.0457575	#NULL!	43.6	44.7	13	43.5	44.5	25	43.25	44.5	15	#NULL!	#NULL!	#NULL!
Right	68.1342	1	2	5.85352	4	2017-01-01	2.48149	0.69897	1	1	1	1	#NULL!	40.6	42.6	18	#NULL!	#NULL!	#NULL!	#NULL!	#NULL!	#NULL!	#NULL!	#NULL!	#NULL!
Left	71.5702	2	2	0.17796	7	2011-05-13	0.49485	#NULL!	#NULL!	#NULL!	#NULL!	#NULL!	#NULL!	#NULL!	#NULL!	#NULL!	#NULL!	#NULL!	#NULL!	#NULL!	#NULL!	#NULL!	#NULL!	#NULL!	#NULL!
Right	58.9158	2	2	5.7796	2	2017-01-01	0.69897	0.30103	0.200659	#NULL!	0.154902	0.154902	#NULL!	44.5	45.3	36	#NULL!	#NULL!	#NULL!	44	45.75	20	#NULL!	#NULL!	#NULL!
Right	64.8871	1	2	5.77687	4	2017-01-01	0.79588	0.39794	#NULL!	0.39794	0.30103	0.30103	#NULL!	43.9	44.5	11	43.25	44.25	35	42.9	44.1	34	42.5	43.25	122
Right	56.2382	2	1	5.74675	4	2017-01-01	1.79588	#NULL!	#NULL!	#NULL!	0.30103	0.30103	#NULL!	#NULL!	#NULL!	#NULL!	44.5	49.75	50	45.75	48.5	77	44.5	47.25	12
Right	77.8864	1	2	5.859	2	2017-01-01	0.39794	0.200659	0.30103	0.09691	0.0457575	0	#NULL!	40.75	41.75	36	40.6	42.8	41	40.7	42.8	35	40.4	43.7	29
Left	83.4962	1	2	0.506502	4	2011-09-02	0.39794	0.200659	#NULL!	#NULL!	#NULL!	#NULL!	#NULL!	42	46	97	#NULL!	#NULL!	#NULL!	#NULL!	#NULL!	#NULL!	#NULL!	#NULL!	#NULL!
Left	57.6071	2	2	5.81793	4	2017-01-01	0.69897	0.09691	0.09691	0.0457575	0.0457575	0.0457575	#NULL!	44	44.9	34	#NULL!	#NULL!	#NULL!	42.75	43.5	62	43	43.5	45
Right	53.8946	2	2	5.72211	6	2017-01-01	0.09691	0.200659	0.200659	0	0	0	#NULL!	45.2	45.7	64	44.3	45.4	39	45	45.75	33	44.8	45.6	44
Right	73.4921	1	2	6.08898	4	2017-01-01	0.49485	0.09691	0.30103	0.200659	0.30103	0.30103	#NULL!	41	43.5	54	40	42.9	56	40.5	43.2	51	40.1	43	45
Right	67.937	1	2	5.74127	4	2017-01-01	0.49485	0.200659	0.30103	0.09691	0.09691	0.200659	#NULL!	41.4	42.2	0	41.4	42.6	15	41.6	42.7	27	40	42.25	5
Right	62.5572	2	2	5.78234	4	2017-01-01	0.39794	0.30103	0.30103	0.200659	0.30103	0.39794	#NULL!	41.7	45.1	107	41.7	44.9	111	41.8	44.9	110	41.8	44.6	109
Left	76.9966	1	2	4.21355	7	2015-07-07	2.48149	0.200659	#NULL!	0.154902	0.200659	#NULL!	#NULL!	43.1	44.6	165	#NULL!	#NULL!	#NULL!	42.25	45.25	175	#NULL!	#NULL!	#NULL!
Right	62.0561	1	2	5.70021	5	2017-01-01	1.30103	0.79588	1	1.30103	0.60206	0.49485	#NULL!	44.1	45.6	39	#NULL!	#NULL!	#NULL!	#NULL!	#NULL!	#NULL!	43.5	45.75	40
Left	73.0979	1	2	5.62628	2	2017-01-01	0.49485	0.30103	0.200659	0.200659	0.200659	0.09691	#NULL!	40.75	41.5	80	40.75	41.25	115	40.5	41.25	100	40.75	41	74
Right	81.6865	1	2	5.60712	1	2017-01-01	0.60206	#NULL!	0.200659	#NULL!	0.200659	0	#NULL!	45	45.7	72	44.5	46	55	45	46	39	42.5	42.75	80
Right	83.7645	2	2	5.58795	2	2017-01-01	1.79588	#NULL!	0.39794	0.30103	0.30103	0.200659	#NULL!	#NULL!	#NULL!	#NULL!	#NULL!	#NULL!	#NULL!	40.25	41.75	95	#NULL!	#NULL!	#NULL!
Right	88.3997	2	2	5.56879	99	2017-01-01	0.49485	#NULL!	#NULL!	0.39794	0.39794	0.49485	#NULL!	42.5	46.5	114	44	46.75	20	45	49	10	#NULL!	#NULL!	#NULL!
Right	59.2827	1	2	5.56605	2	2017-01-01	0.69897	#NULL!	0.30103	0	0.0457575	0	#NULL!	43.27	44.88	136	42.75	43.5	130	#NULL!	#NULL!	#NULL!	#NULL!	#NULL!	#NULL!
Right	71.781	2	2	5.56605	2	2017-01-01	0.39794	0.09691	0.200659	0	0	0.0457575	#NULL!	44.88	45.92	92	#NULL!	#NULL!	#NULL!	43.75	45	35	#NULL!	#NULL!	#NULL!
Left	69.9028	2	2	5.54689	2	2017-01-01	0.39794	1.22185	0.09691	0.09691	0.200659	0	#NULL!	43.9	44.1	95	#NULL!	#NULL!	#NULL!	43	44.5	48	#NULL!	#NULL!	#NULL!
Left	81.87	2	2	5.76318	2	2017-01-01	0.69897	0.200659	0.200659	0.200659	0.30103	0.39794	#NULL!	#NULL!	#NULL!	#NULL!	45.5	47	161	47.3	47.8	176	47.2	47.4	68
Right	82.8227	1	2	0.99384	2	2012-05-14	0.60206	0.200659	0.200659	#NULL!	#NULL!	#NULL!	#NULL!	40.1	41.6	65	39.8	42.4	27	#NULL!	#NULL!	#NULL!	#NULL!	#NULL!	#NULL!
Right	68.2218	2	2	0.235455	7	2011-09-23	0.69897	#NULL!	#NULL!	#NULL!	#NULL!	#NULL!	#NULL!	#NULL!	#NULL!	#NULL!	#NULL!	#NULL!	#NULL!	#NULL!	#NULL!	#NULL!	#NULL!	#NULL!	#NULL!
Left	67.6249	2	2	5.60712	4	2017-01-01	0.09691	0.09691	0.49485	0.09691	0.09691	0	#NULL!	44.4	45.4	142	44	45.3	5	45	46.1	168	44.7	46.3	179
Left	77.1745	2	2	1.18001	4	2012-09-17	0.49485	0.200659	#NULL!	#NULL!	#NULL!	#NULL!	#NULL!	#NULL!	#NULL!	#NULL!	#NULL!	#NULL!	#NULL!	#NULL!	#NULL!	#NULL!	#NULL!	#NULL!	#NULL!
Left	64.5832	1	2	5.54962	4	2017-01-01	0.49485	0.200659	0.200659	0.09691	0.09691	0.0457575	#NULL!	42.6	44.7	96	42.9	43.4	78	43	44	84	43.2	44.1	64
Right	68.9446	2	2	5.59069	2	2017-01-01	0.60206	0.200659	#NULL!	0.30103	#NULL!	#NULL!	#NULL!	42	46.6	52	#NULL!	#NULL!	#NULL!	#NULL!	#NULL!	#NULL!	41.5	44.5	55
Left	76.8515	2	2	3.01711	2	2014-06-20	0.69897	0.09691	0.09691	0.09691	0.200659	#NULL!	#NULL!	41.5	42.8	172	40.5	43.2	170	40.5	43.5	2	#NULL!	#NULL!	#NULL!
Right	79.206	1	2	3.25257	1	2014-10-20	0.30103	0.30103	#NULL!	0.0457575	0.09691	#NULL!	#NULL!	#NULL!	#NULL!	#NULL!	#NULL!	#NULL!	#NULL!	41	42.25	10	#NULL!	#NULL!	#NULL!
Left	69.3005	2	2	5.4757	1	2017-01-01	0.49485	0.09691	0.200659	0.200659	0.09691	#NULL!	#NULL!	43.5	44.75	5	43.9	45.9	150	44.1	46.1	162	43.9	46.3	167
Right	65.4894	1	2	5.51403	2	2017-01-01	0.79588	0.49485	0.39794	0.200659	0.154902	0.154902	#NULL!	#NULL!	#NULL!	#NULL!	43	44.25	45	43.25	44.5	44	43.5	44.5	40
Right	72.6133	2	2	2.987	2	2014-06-30	0.69897	0.200659	0.200659	0.09691	0	#NULL!	#NULL!	42.6	43.4	41	41.6	42.8	38	41.6	42.7	35	#NULL!	#NULL!	#NULL!
Right	75.8412	2	2	5.45106	5	2017-01-01	1.30103	0.200659	0.200659	0.154902	0.154902	0.79588	#NULL!	43.75	45	115	#NULL!	#NULL!	#NULL!	43.25	45	85	#NULL!	#NULL!	#NULL!
Right	78.768	2	2	5.5332	5	2017-01-01	0.69897	0.39794	0.30103	0.200659	#NULL!	0.30103	#NULL!	39.3	47.2	21	40.25	47.25	13	39.7	47.8	14	#NULL!	#NULL!	#NULL!
Right	72.5749	2	2	5.53046	2	2017-01-01	0.60206	0	0	0	0	0	#NULL!	42.1	42.6	26	42.6	43.6	33	43.3	44.4	50	42.8	44.2	25
Left	59.4716	2	2	5.99042	2	2017-01-01	0.30103	0.200659	0.200659	0.30103	0.200659	0.49485	#NULL!	46.2	48.4	128	46	46.75	153	46	47.25	144	#NULL!	#NULL!	#NULL!
Right	64.1205	2	2	0.156057	7	2011-10-06	0.60206	#NULL!	#NULL!	#NULL!	#NULL!	#NULL!	#NULL!	44.25	44.9	30	#NULL!	#NULL!	#NULL!	#NULL!	#NULL!	#NULL!	#NULL!	#NULL!	#NULL!
Left	78.5736	2	2	5.37714	99	2017-01-01	1.79588	0.49485	#NULL!	0.60206	#NULL!	2.18046	#NULL!	46.25	47.25	-5	46.25	47.25	150	46.25	47.25	18	45.5	48	35
Left	75.5619	1	2	0.33128	2	2011-12-17	0.49485	#NULL!	#NULL!	#NULL!	#NULL!	#NULL!	#NULL!	41.25	42.12	145	#NULL!	#NULL!	#NULL!	#NULL!	#NULL!	#NULL!	#NULL!	#NULL!	#NULL!
Left	72.7447	2	2	0.0574949	2	2011-09-14	0.79588	#NULL!	#NULL!	#NULL!	#NULL!	#NULL!	#NULL!	47	47.1	70	#NULL!	#NULL!	#NULL!	#NULL!	#NULL!	#NULL!	#NULL!	#NULL!	#NULL!
Right	53.7604	2	2	5.35524	1	2017-01-01	0.79588	0.09691	0.09691	0.0457575	0.0457575	0.09691	#NULL!	42.99	45.3	63	42.5	44.75	50	42.5	44.75	53	42.75	44.75	50
Left	65.3114	1	2	5.32512	2	2017-01-01	0.49485	0.09691	0.200659	0.09691	0.09691	0.200659	#NULL!	#NULL!	#NULL!	#NULL!	41.4	43.8	35	40.9	44.5	30	#NULL!	#NULL!	#NULL!
Left	85.681	2	2	0.873374	1	2012-07-30	0.69897	0.69897	0.49485	#NULL!	#NULL!	#NULL!	#NULL!	45	46.25	35	44	45.25	25	#NULL!	#NULL!	#NULL!	#NULL!	#NULL!	#NULL!
Left	80.1424	1	2	1.10883	2	2012-06-18	0.60206	0.30103	0.39794	#NULL!	#NULL!	#NULL!	#NULL!	33.9	40.8	7	40.5	43.4	165	#NULL!	#NULL!	#NULL!	#NULL!	#NULL!	#NULL!
Right	51.4004	1	2	5.28131	2	2017-01-01	0.200659	0.09691	0.0457575	0	#NULL!	0	#NULL!	#NULL!	#NULL!	#NULL!	42.5	43.5	93	43.25	44	95	43.5	44.25	20
Right	83.1075	2	2	5.27858	4	2017-01-01	0.49485	#NULL!	0.39794	0.30103	0.30103	0.39794	#NULL!	40.25	43.25	65	41.25	43.25	55	41.25	43.75	51	41.25	44	47
Left	73.5633	1	2	5.26489	2	2017-01-01	0.39794	0.09691	0.09691	0.09691	0.09691	0.09691	#NULL!	41.25	41.75	128	41.3	42.1	79	41.7	41.8	141	41.8	41.9	104
Left	63.6386	1	2	2.74606	2	2014-06-27	1.22185	#NULL!	0.79588	0.79588	0.69897	#NULL!	#NULL!	42.1	44.7	70	39.75	40.75	96	39.75	41	109	#NULL!	#NULL!	#NULL!
Right	61.9083	1	2	5.26215	2	2017-01-01	0.49485	0.30103	0.200659	0.200659	0.200659	0	#NULL!	43.1	43.6	14	40.75	41.75	25	#NULL!	#NULL!	#NULL!	42.5	43	32
Right	55.2936	2	2	5.25941	5	2017-01-01	0.69897	0.60206	#NULL!	0.39794	#NULL!	0.30103	#NULL!	#NULL!	#NULL!	#NULL!	41.75	44.25	50	#NULL!	#NULL!	#NULL!	42.25	44.75	45
Right	77.5222	2	2	5.24298	2	2017-01-01	0.30103	#NULL!	#NULL!	0.09691	#NULL!	0.154902	#NULL!	44.5	47.75	14	#NULL!	#NULL!	#NULL!	42.5	44.25	24	41.5	45	10
Right	82.4422	2	3	5.65092	2	2017-01-01	1.30103	0.30103	0.200659	0.30103	0.30103	0.30103	#NULL!	#NULL!	#NULL!	#NULL!	48.75	53.5	45	49.25	53.25	34	49.5	53.5	32
Right	77.5414	2	2	5.22108	3	2017-01-01	0.39794	0.200659	0.200659	0.200659	0.200659	0.154902	#NULL!	43.9	44	146	#NULL!	#NULL!	#NULL!	43.25	44.25	20	43.5	44.5	20
Right	79.4579	2	2	0.0219028	6	2011-10-21	1	#NULL!	#NULL!	#NULL!	#NULL!	#NULL!	#NULL!	#NULL!	#NULL!	#NULL!	#NULL!	#NULL!	#NULL!	#NULL!	#NULL!	#NULL!	#NULL!	#NULL!	#NULL!
Right	54.1629	1	2	5.20465	2	2017-01-01	0.39794	#NULL!	0.0457575	0.154902	0.154902	0.49485	#NULL!	#NULL!	#NULL!	#NULL!	#NULL!	#NULL!	#NULL!	41	42.25	132	#NULL!	#NULL!	#NULL!
Left	75.6085	1	2	5.20465	2	2017-01-01	0.49485	#NULL!	0.30103	#NULL!	0.49485	0.39794	#NULL!	43.5	44.5	3	42.5	45.25	10	#NULL!	#NULL!	#NULL!	#NULL!	#NULL!	#NULL!
Right	69.2238	2	2	5.31964	2	2017-01-01	0.49485	0.49485	0.30103	0.30103	0.39794	0.30103	#NULL!	43.6	45	2	43.9	45.3	28	43.5	46.2	12	44	45.1	17
Right	69.4374	1	2	2.17385	2	2013-12-06	0.79588	0.49485	0.200659	0.200659	#NULL!	#NULL!	#NULL!	41.9	43.4	40	40.8	44.4	25	41	43	9	#NULL!	#NULL!	#NULL!
Left	81.6865	1	2	5.30322	2	2017-01-01	0.30103	0.09691	0.200659	0.154902	0.200659	#NULL!	#NULL!	40.6	43.9	159	41.8	44.9	170	39.75	45.25	173	#NULL!	#NULL!	#NULL!
Right	70.1109	1	2	5.18549	4	2017-01-01	0.39794	0.30103	0.30103	0.200659	0.30103	0.200659	#NULL!	43.4	44.5	45	44.75	45	41	41.5	44.25	22	#NULL!	#NULL!	#NULL!
Right	72.6708	2	2	5.18549	4	2017-01-01	0.39794	#NULL!	#NULL!	0.30103	0.39794	#NULL!	#NULL!	41.9	42.5	60	42	42.25	10	#NULL!	#NULL!	#NULL!	#NULL!	#NULL!	#NULL!
Left	68.0192	1	2	5.18275	99	2017-01-01	0.79588	0.200659	0.0457575	0.154902	0.154902	#NULL!	#NULL!	42.9	43.9	76	42.75	43.75	50	43.75	44.5	80	#NULL!	#NULL!	#NULL!
Right	64.1013	2	2	5.33881	2	2017-01-01	0.60206	0.39794	0.30103	0.30103	0.30103	0.30103	#NULL!	#NULL!	#NULL!	#NULL!	42.4	43.4	66	42.2	43.2	74	#NULL!	#NULL!	#NULL!
Right	72.011	1	2	5.34155	2	2017-01-01	0.60206	0.09691	0	0	0.09691	0.09691	#NULL!	42.6	45.2	130	42.4	44.2	62	42.3	44.4	54	42.8	45	39
Right	70.2505	1	2	1.30869	7	2013-02-22	0.39794	0.30103	#NULL!	#NULL!	#NULL!	#NULL!	#NULL!	43.16	44.12	153	#NULL!	#NULL!	#NULL!	#NULL!	#NULL!	#NULL!	#NULL!	#NULL!	#NULL!
Right	78.7269	2	2	5.16359	2	2017-01-01	1.79588	#NULL!	0.154902	0.0457575	0.0457575	#NULL!	#NULL!	43.7	45.2	14	#NULL!	#NULL!	#NULL!	43.25	44	55	#NULL!	#NULL!	#NULL!
Right	65.399	1	2	5.14716	2	2017-01-01	0.30103	#NULL!	#NULL!	0.39794	#NULL!	#NULL!	#NULL!	41.3	43.2	70	41.5	42.5	19	41.5	42.25	28	#NULL!	#NULL!	#NULL!
Left	73.2895	2	2	5.22656	2	2017-01-01	0.49485	0.30103	0.200659	0.200659	0.30103	0.30103	#NULL!	44.8	45.8	79	43.2	44.7	7	44.1	45.2	3	#NULL!	#NULL!	#NULL!
Right	66.2231	1	2	5.20739	2	2017-01-01	0.39794	0.09691	0.09691	0	0	#NULL!	#NULL!	44.7	45	51	44.9	45.5	45	45.5	46.5	74	#NULL!	#NULL!	#NULL!
Right	59.7837	1	2	5.32238	2	2017-01-01	0.30103	0.200659	0	0.09691	0.09691	0.09691	#NULL!	42.8	44.8	76	43.3	44.8	67	43.5	44.9	65	#NULL!	#NULL!	#NULL!
Right	85.7577	1	2	1.02396	1	2012-11-22	0.69897	#NULL!	#NULL!	#NULL!	#NULL!	#NULL!	#NULL!	#NULL!	#NULL!	#NULL!	40.75	43	30	#NULL!	#NULL!	#NULL!	#NULL!	#NULL!	#NULL!
Left	81.0678	2	2	5.11431	5	2017-01-01	0.39794	0.200659	0.200659	0.0457575	0.154902	0.154902	#NULL!	#NULL!	#NULL!	#NULL!	41.75	43	60	41.75	43.5	54	41.5	43.5	33
Right	66.3244	2	2	5.09514	4	2017-01-01	0.49485	0.60206	0.69897	0.49485	0.49485	0.49485	#NULL!	#NULL!	#NULL!	#NULL!	40.75	42.5	71	40.75	42.5	71	#NULL!	#NULL!	#NULL!
Left	73.5524	2	2	0.235455	2	2012-02-24	1.30103	#NULL!	#NULL!	#NULL!	#NULL!	#NULL!	#NULL!	41.5	41.75	45	#NULL!	#NULL!	#NULL!	#NULL!	#NULL!	#NULL!	#NULL!	#NULL!	#NULL!
Right	84.1807	2	2	0.73922	2	2012-08-27	1.79588	0.60206	#NULL!	#NULL!	#NULL!	#NULL!	#NULL!	34.2	40.3	162	#NULL!	#NULL!	#NULL!	#NULL!	#NULL!	#NULL!	#NULL!	#NULL!	#NULL!
Left	82.3628	1	2	5.07598	5	2017-01-01	0.39794	#NULL!	0.154902	0.154902	#NULL!	#NULL!	#NULL!	#NULL!	#NULL!	#NULL!	43.25	44	10	42.5	43.75	0	#NULL!	#NULL!	#NULL!
Left	79.6085	1	2	5.06776	2	2017-01-01	0.39794	0.30103	0.154902	0.30103	0.30103	0.30103	#NULL!	42.6	44.2	71	#NULL!	#NULL!	#NULL!	41.5	43.5	45	42	45.25	60
Right	55.3073	1	2	5.05133	2	2017-01-01	0.79588	0.39794	0.30103	0.30103	0.200659	0.30103	#NULL!	#NULL!	#NULL!	#NULL!	#NULL!	#NULL!	#NULL!	39.75	41	170	40	41.25	179
Right	70.4011	2	2	5.0486	1	2017-01-01	0.30103	0.09691	0.200659	0.200659	0.200659	0	#NULL!	43.5	43.9	152	43	44.25	35	43	44.5	48	#NULL!	#NULL!	#NULL!
Left	63.8905	1	2	5	2	2013-10-21	0.39794	0	0	-0.09691	#NULL!	0	#NULL!	42.8	43.2	13	42.7	43.4	3	42.4	43.7	176	42.25	44	2
Left	70.4531	2	2	2.31348	5	2013-10-28	2.18046	0.60206	0.60206	#NULL!	#NULL!	#NULL!	#NULL!	47.1	48.6	84	44.2	45.4	144	43.1	46.6	179	#NULL!	#NULL!	#NULL!
Left	64.7885	2	2	5.97399	2	2017-01-01	0.30103	0.09691	0.09691	0.09691	0.09691	0	#NULL!	40.2	41.16	107	39.8	41.3	156	39.3	41.1	150	39.8	41.6	156
Right	58.5927	2	2	5.33881	4	2017-01-01	0.39794	0.200659	0.200659	#NULL!	#NULL!	0.154902	#NULL!	43	44.7	99	#NULL!	#NULL!	#NULL!	#NULL!	#NULL!	#NULL!	#NULL!	#NULL!	#NULL!
Right	73.076	1	2	4.97467	4	2017-01-01	0.49485	0.39794	0.39794	0.09691	0	#NULL!	#NULL!	45.25	45.75	125	44.75	46	159	45	46.25	158	#NULL!	#NULL!	#NULL!
Right	86.8912	2	2	1.42368	1	2013-06-19	1.79588	0.200659	0.0457575	#NULL!	#NULL!	#NULL!	#NULL!	#NULL!	#NULL!	#NULL!	#NULL!	#NULL!	#NULL!	#NULL!	#NULL!	#NULL!	#NULL!	#NULL!	#NULL!
Right	84.501	1	2	1.15537	1	2013-03-15	0.79588	0.60206	#NULL!	#NULL!	#NULL!	#NULL!	#NULL!	40	41	73	40.5	41.75	70	#NULL!	#NULL!	#NULL!	#NULL!	#NULL!	#NULL!
Left	60.5914	2	2	4.94182	5	2017-01-01	0.79588	0.49485	0.39794	0.30103	0.39794	#NULL!	#NULL!	#NULL!	#NULL!	#NULL!	41.25	42	119	#NULL!	#NULL!	#NULL!	#NULL!	#NULL!	#NULL!
Left	78.6995	1	2	1.73306	4	2013-10-18	0.60206	0.49485	0.49485	#NULL!	#NULL!	#NULL!	#NULL!	42.9	45.1	10	41.25	43.25	31	#NULL!	#NULL!	#NULL!	#NULL!	#NULL!	#NULL!
Left	62.5325	2	2	0.375086	5	2012-06-11	0.69897	0.200659	#NULL!	#NULL!	#NULL!	#NULL!	#NULL!	44.6	46.3	103	#NULL!	#NULL!	#NULL!	#NULL!	#NULL!	#NULL!	#NULL!	#NULL!	#NULL!
Right	86.9432	2	3	4.91718	5	2017-01-01	0.49485	0.79588	#NULL!	0.30103	0.154902	0.154902	#NULL!	#NULL!	#NULL!	#NULL!	46	49.5	160	#NULL!	#NULL!	#NULL!	45.25	50.5	164
Left	59.9343	1	2	4.91444	1	2017-01-01	0.49485	#NULL!	0.09691	0.30103	0.0457575	0.0457575	#NULL!	43.16	43.66	177	42.75	43	145	43	43.25	155	#NULL!	#NULL!	#NULL!
Left	84.4545	2	2	4.89802	4	2017-01-01	0.30103	0.39794	0.30103	0.30103	0.30103	0.39794	#NULL!	40.75	42.5	110	40.75	42	50	#NULL!	#NULL!	#NULL!	#NULL!	#NULL!	#NULL!
Left	69.0678	1	2	4.89802	3	2017-01-01	0.200659	0.30103	0.154902	0.09691	0.154902	#NULL!	#NULL!	#NULL!	#NULL!	#NULL!	42.75	43.75	116	#NULL!	#NULL!	#NULL!	42.5	44	120
Left	81.9603	2	2	4.88159	1	2017-01-01	1.30103	#NULL!	0.39794	0.69897	2.48149	0.200659	#NULL!	#NULL!	#NULL!	#NULL!	44	44.75	170	44	45	152	43.75	44.75	171
Left	63.1869	2	2	4.87611	4	2017-01-01	0.200659	0.09691	0.09691	0.39794	0.39794	0.49485	#NULL!	42.25	43	95	#NULL!	#NULL!	#NULL!	42.25	42.75	90	42	42.5	56
Right	66.7077	1	2	4.87611	5	2017-01-01	0.30103	0.09691	0.0457575	0.09691	0	0	#NULL!	41.5	42.3	20	#NULL!	#NULL!	#NULL!	#NULL!	#NULL!	#NULL!	#NULL!	#NULL!	#NULL!
Right	53.9658	2	2	5.05407	1	2017-01-01	0.30103	0.200659	0.154902	0.49485	0.154902	0.154902	#NULL!	41	44.1	81	40.5	43.25	67	#NULL!	#NULL!	#NULL!	40.75	43.5	69
Left	70.4422	1	2	0.722793	99	2012-11-13	0.39794	0.200659	0.39794	#NULL!	#NULL!	#NULL!	#NULL!	44	44.5	170	#NULL!	#NULL!	#NULL!	#NULL!	#NULL!	#NULL!	#NULL!	#NULL!	#NULL!
Right	82.5325	2	2	2.0178	3	2014-03-14	0.79588	0.49485	0.39794	0.39794	#NULL!	#NULL!	#NULL!	42.9	44.3	25	43.5	45	37	43.5	45	53	#NULL!	#NULL!	#NULL!
Left	67.2991	1	2	4.81862	5	2017-01-01	0.30103	#NULL!	0.154902	0.30103	0.30103	#NULL!	#NULL!	45.5	46.75	155	#NULL!	#NULL!	#NULL!	#NULL!	#NULL!	#NULL!	45.25	47.25	160
Right	69.4045	1	2	4.80493	1	2017-01-01	0.49485	#NULL!	0.200659	#NULL!	0.30103	#NULL!	#NULL!	#NULL!	#NULL!	#NULL!	42.75	43.5	120	#NULL!	#NULL!	#NULL!	#NULL!	#NULL!	#NULL!
Left	53.8398	1	2	5.07324	1	2017-01-01	0.30103	0	0.200659	0.0457575	0.0457575	0.0457575	#NULL!	39.75	40.75	170	39.75	41.25	178	40.25	41.25	170	40.25	41.5	5
Right	76.9911	1	2	4.7885	4	2017-01-01	0.49485	1.48149	2	1.79588	#NULL!	2.08092	#NULL!	#NULL!	#NULL!	#NULL!	42	42.5	51	#NULL!	#NULL!	#NULL!	40	42.25	145
Left	69.9001	2	2	1.84257	2	2014-01-23	1	1	0.69897	#NULL!	#NULL!	#NULL!	#NULL!	44.8	45.7	70	44.75	45.25	62	#NULL!	#NULL!	#NULL!	#NULL!	#NULL!	#NULL!
Right	85.2676	1	2	4.78029	2	2017-01-01	0.79588	0.69897	1	#NULL!	1.30103	#NULL!	#NULL!	39.85	42.67	56	#NULL!	#NULL!	#NULL!	#NULL!	#NULL!	#NULL!	#NULL!	#NULL!	#NULL!
Left	81.7632	1	2	0.835044	7	2013-02-01	0.49485	0.200659	0.69897	#NULL!	#NULL!	#NULL!	#NULL!	#NULL!	#NULL!	#NULL!	#NULL!	#NULL!	#NULL!	#NULL!	#NULL!	#NULL!	#NULL!	#NULL!	#NULL!
Left	82.3655	1	3	4.75017	4	2017-01-01	2	#NULL!	0.200659	0.39794	0.200659	#NULL!	#NULL!	#NULL!	#NULL!	#NULL!	44.25	51.25	3	#NULL!	#NULL!	#NULL!	#NULL!	#NULL!	#NULL!
Right	86.0205	2	2	1.13073	2	2013-05-22	0.69897	#NULL!	4.69897	#NULL!	#NULL!	#NULL!	#NULL!	46.1	46.1	72	#NULL!	#NULL!	#NULL!	#NULL!	#NULL!	#NULL!	#NULL!	#NULL!	#NULL!
Right	78.8528	1	2	0.156057	3	2012-05-31	1	#NULL!	#NULL!	#NULL!	#NULL!	#NULL!	#NULL!	43.6	45	125	#NULL!	#NULL!	#NULL!	#NULL!	#NULL!	#NULL!	#NULL!	#NULL!	#NULL!
Left	81.0678	2	2	4.74196	5	2017-01-01	0.79588	0.79588	0.69897	0.69897	#NULL!	0.69897	#NULL!	#NULL!	#NULL!	#NULL!	43.75	46.5	109	#NULL!	#NULL!	#NULL!	43.5	45.8	99
Right	66.5791	2	2	4.72827	2	2017-01-01	0.49485	0.0457575	0.09691	0.09691	#NULL!	0	#NULL!	#NULL!	#NULL!	#NULL!	#NULL!	#NULL!	#NULL!	#NULL!	#NULL!	#NULL!	45	45.75	20
Left	78.1903	2	2	4.72553	5	2017-01-01	0.60206	0.49485	0.30103	0.200659	#NULL!	0.30103	#NULL!	#NULL!	#NULL!	#NULL!	41	42.75	159	41	43.25	160	#NULL!	#NULL!	#NULL!
Right	45.6153	2	2	4.72553	1	2017-01-01	0.30103	0.30103	#NULL!	0.30103	#NULL!	#NULL!	#NULL!	41.8	43.5	97	#NULL!	#NULL!	#NULL!	#NULL!	#NULL!	#NULL!	#NULL!	#NULL!	#NULL!
Left	66.7953	2	2	2.06982	1	2014-05-08	0.79588	0.200659	0.200659	0.09691	#NULL!	#NULL!	#NULL!	43.9	44.9	109	#NULL!	#NULL!	#NULL!	#NULL!	#NULL!	#NULL!	#NULL!	#NULL!	#NULL!
Left	72.8131	1	2	4.71184	2	2017-01-01	0.49485	0.30103	0.30103	0.30103	0.30103	#NULL!	#NULL!	#NULL!	#NULL!	#NULL!	#NULL!	#NULL!	#NULL!	#NULL!	#NULL!	#NULL!	#NULL!	#NULL!	#NULL!
Right	72.5832	1	2	4.7091	4	2017-01-01	0.39794	0.154902	0.200659	0.200659	0.30103	#NULL!	#NULL!	43.8	45	180	43.5	45	20	#NULL!	#NULL!	#NULL!	#NULL!	#NULL!	#NULL!
Right	62.4175	1	2	4.70637	5	2017-01-01	0.39794	0.200659	0.39794	0.200659	#NULL!	0.200659	#NULL!	44.2	45.8	141	41	41.5	130	#NULL!	#NULL!	#NULL!	41.75	42	151
Right	53.9849	1	2	4.70363	2	2017-01-01	0.30103	0.200659	0.30103	0.30103	#NULL!	0.154902	#NULL!	41.1	42.4	124	40.25	42	74	#NULL!	#NULL!	#NULL!	41	41.75	55
Left	59.9316	1	2	5	4	2013-06-17	0.39794	0.200659	0.200659	#NULL!	#NULL!	0.09691	#NULL!	42.4	43	153	41.25	42.5	160	#NULL!	#NULL!	#NULL!	42	43.25	159
Right	70.4914	2	2	4.68446	5	2017-01-01	0.49485	0.154902	0.200659	0	0.0457575	0	#NULL!	43.1	43.7	155	43	44.25	10	42.75	44	9	#NULL!	#NULL!	#NULL!
Left	67.4771	1	2	4.66804	1	2017-01-01	0.39794	0.154902	#NULL!	0.09691	0.09691	0.09691	#NULL!	42.3	43	109	#NULL!	#NULL!	#NULL!	#NULL!	#NULL!	#NULL!	#NULL!	#NULL!	#NULL!
Right	85.024	1	2	1.04038	2	2013-05-23	0.79588	#NULL!	0.200659	#NULL!	#NULL!	#NULL!	#NULL!	#NULL!	#NULL!	#NULL!	41.5	44.25	95	#NULL!	#NULL!	#NULL!	#NULL!	#NULL!	#NULL!
Left	67.8385	2	2	4.63518	4	2017-01-01	0.79588	#NULL!	0.39794	0.39794	0.30103	0.154902	#NULL!	#NULL!	#NULL!	#NULL!	#NULL!	#NULL!	#NULL!	#NULL!	#NULL!	#NULL!	43	44	145
Right	77.8125	2	2	4.59138	2	2017-01-01	#NULL!	0.30103	0.30103	0.30103	#NULL!	#NULL!	#NULL!	40.42	43.3	8	40	43.25	177	#NULL!	#NULL!	#NULL!	#NULL!	#NULL!	#NULL!
Left	68.3915	2	2	5.05681	4	2017-01-01	0.39794	0.30103	0.39794	#NULL!	0.200659	0.200659	#NULL!	#NULL!	#NULL!	#NULL!	#NULL!	#NULL!	#NULL!	#NULL!	#NULL!	#NULL!	46.25	46.75	14
Right	88.2026	2	2	0.520192	7	2012-12-13	0.69897	#NULL!	#NULL!	#NULL!	#NULL!	#NULL!	#NULL!	42.3	43.7	172	#NULL!	#NULL!	#NULL!	#NULL!	#NULL!	#NULL!	#NULL!	#NULL!	#NULL!
Right	69.9028	1	2	4.55578	2	2017-01-01	0.39794	0.200659	0.200659	0.09691	0.154902	0.09691	#NULL!	42.1	42.8	127	#NULL!	#NULL!	#NULL!	#NULL!	#NULL!	#NULL!	43	43.25	105
Left	75.2909	2	2	2.3217	1	2014-10-09	0.79588	0.49485	0.60206	0.49485	#NULL!	#NULL!	#NULL!	43.1	43.3	135	43.5	44.25	105	#NULL!	#NULL!	#NULL!	#NULL!	#NULL!	#NULL!
Left	74.6968	1	2	0.0657084	7	2012-06-14	0.69897	#NULL!	#NULL!	#NULL!	#NULL!	#NULL!	#NULL!	#NULL!	#NULL!	#NULL!	#NULL!	#NULL!	#NULL!	#NULL!	#NULL!	#NULL!	#NULL!	#NULL!	#NULL!
Left	75.6988	2	3	4.53936	2	2017-01-01	2.48149	#NULL!	0.49485	0.39794	0.49485	0.60206	#NULL!	#NULL!	#NULL!	#NULL!	49.5	55.25	138	#NULL!	#NULL!	#NULL!	54.25	55.5	12
Right	81.1773	1	2	4.53662	2	2017-01-01	1	0.30103	0.200659	0.200659	#NULL!	0.39794	#NULL!	41.9	43	95	41.75	43.25	105	#NULL!	#NULL!	#NULL!	#NULL!	#NULL!	#NULL!
Left	79.5838	1	2	2.07255	2	2014-07-17	0.49485	0.154902	0.154902	0.154902	#NULL!	#NULL!	#NULL!	41.5	41.8	134	40.5	43.25	31	#NULL!	#NULL!	#NULL!	#NULL!	#NULL!	#NULL!
Right	84.7036	2	2	1.98494	6	2014-06-16	0.49485	0.39794	0.49485	0.49485	#NULL!	#NULL!	#NULL!	44.25	45.25	130	42.25	43.25	155	#NULL!	#NULL!	#NULL!	#NULL!	#NULL!	#NULL!
Right	73.6865	1	2	4.51472	2	2017-01-01	0.49485	0.30103	0.30103	0.30103	#NULL!	0	#NULL!	45.3	46.2	128	45	46.5	170	#NULL!	#NULL!	#NULL!	#NULL!	#NULL!	#NULL!
Left	86.6229	2	2	0.695414	7	2013-03-08	0.69897	0.69897	1.79588	#NULL!	#NULL!	#NULL!	#NULL!	42.2	44.2	154	#NULL!	#NULL!	#NULL!	#NULL!	#NULL!	#NULL!	#NULL!	#NULL!	#NULL!
Right	69.5934	2	2	4.80219	5	2017-01-01	2.48149	1	0.69897	0.49485	0.49485	1.48149	#NULL!	38.1	42.1	28	#NULL!	#NULL!	#NULL!	#NULL!	#NULL!	#NULL!	#NULL!	#NULL!	#NULL!
Right	78.3162	1	2	4.49829	2	2017-01-01	1.48149	#NULL!	0.49485	#NULL!	0.200659	#NULL!	#NULL!	#NULL!	#NULL!	#NULL!	#NULL!	#NULL!	#NULL!	#NULL!	#NULL!	#NULL!	#NULL!	#NULL!	#NULL!
Left	54.8884	1	2	4.47912	4	2017-01-01	0.39794	0.200659	0.09691	0.09691	#NULL!	0.30103	#NULL!	41.25	41.5	100	#NULL!	#NULL!	#NULL!	#NULL!	#NULL!	#NULL!	#NULL!	#NULL!	#NULL!
Right	78.9815	2	2	4.47639	5	2017-01-01	0.69897	0.39794	0.30103	0.200659	0.30103	#NULL!	#NULL!	#NULL!	#NULL!	#NULL!	43.25	46.5	9	#NULL!	#NULL!	#NULL!	#NULL!	#NULL!	#NULL!
Right	68.0986	2	2	4.4627	6	2017-01-01	0.30103	0.30103	0.39794	0.30103	#NULL!	0.200659	#NULL!	#NULL!	#NULL!	#NULL!	#NULL!	#NULL!	#NULL!	#NULL!	#NULL!	#NULL!	44.75	45.5	50
Left	67.9507	2	2	4.43532	2	2017-01-01	0.49485	#NULL!	0.200659	0.200659	#NULL!	#NULL!	#NULL!	42.5	43.2	106	#NULL!	#NULL!	#NULL!	#NULL!	#NULL!	#NULL!	#NULL!	#NULL!	#NULL!
Left	78.6475	2	2	4.42437	4	2017-01-01	0.49485	0.30103	0.30103	0.39794	0.154902	0.30103	#NULL!	47	49.1	67	#NULL!	#NULL!	#NULL!	#NULL!	#NULL!	#NULL!	46.75	48.5	41
Right	76.6571	2	2	4.42163	3	2017-01-01	0.49485	0.30103	0	0.0457575	0	0.0457575	#NULL!	41.6	43.6	47	41.25	43	31	#NULL!	#NULL!	#NULL!	#NULL!	#NULL!	#NULL!
Right	74.4339	2	3	4.38056	2	2017-01-01	2	1.30103	2.08092	2.18046	1.79588	2.18046	#NULL!	41.4	42.6	88	#NULL!	#NULL!	#NULL!	#NULL!	#NULL!	#NULL!	#NULL!	#NULL!	#NULL!
Left	69.0157	2	2	4.36687	2	2017-01-01	0.69897	#NULL!	0.200659	0.69897	0.30103	0.49485	#NULL!	#NULL!	#NULL!	#NULL!	42.75	43	89	#NULL!	#NULL!	#NULL!	43.25	43.75	89
Right	70.7461	1	2	4.36413	2	2017-01-01	0.200659	0.30103	#NULL!	0.200659	0.200659	0.0457575	#NULL!	#NULL!	#NULL!	#NULL!	#NULL!	#NULL!	#NULL!	#NULL!	#NULL!	#NULL!	43.75	45	16
Right	82.5955	2	2	2.141	2	2014-10-13	1.30103	0.200659	0.154902	0.200659	#NULL!	#NULL!	#NULL!	#NULL!	#NULL!	#NULL!	41.75	43.5	163	#NULL!	#NULL!	#NULL!	#NULL!	#NULL!	#NULL!
Right	77.3634	2	2	4.3614	2	2017-01-01	0.79588	0.200659	0.30103	0.200659	#NULL!	0.09691	#NULL!	#NULL!	#NULL!	#NULL!	#NULL!	#NULL!	#NULL!	#NULL!	#NULL!	#NULL!	43.75	44.75	130
Right	59.1869	2	2	4.34497	3	2017-01-01	0.200659	0.200659	#NULL!	0.154902	0.09691	0.0457575	#NULL!	#NULL!	#NULL!	#NULL!	#NULL!	#NULL!	#NULL!	#NULL!	#NULL!	#NULL!	43.25	45	71
Right	82.5845	2	2	4.34223	2	2017-01-01	1.79588	0.49485	0.200659	0.39794	0.09691	0.200659	#NULL!	#NULL!	#NULL!	#NULL!	44.75	46.75	79	#NULL!	#NULL!	#NULL!	#NULL!	#NULL!	#NULL!
Left	59.8576	1	2	4.33949	4	2017-01-01	0.60206	0	0.09691	0.0457575	0.0457575	#NULL!	#NULL!	43.3	44.4	113	43.25	44.25	135	#NULL!	#NULL!	#NULL!	#NULL!	#NULL!	#NULL!
Right	59.0965	2	2	4.32854	4	2017-01-01	0.30103	0.0457575	0.0457575	0.09691	0.0457575	#NULL!	#NULL!	#NULL!	#NULL!	#NULL!	42.5	42.75	175	#NULL!	#NULL!	#NULL!	#NULL!	#NULL!	#NULL!
Right	77.1444	1	2	1.01848	2	2013-09-12	0.49485	0.30103	0.200659	#NULL!	#NULL!	#NULL!	#NULL!	#NULL!	#NULL!	#NULL!	43.5	44.25	66	#NULL!	#NULL!	#NULL!	#NULL!	#NULL!	#NULL!
Right	55.4387	2	2	2.07255	3	2014-10-09	0.39794	0.30103	0.30103	0.30103	0.154902	#NULL!	#NULL!	44.2	45.4	82	43.75	44.75	17	#NULL!	#NULL!	#NULL!	#NULL!	#NULL!	#NULL!
Right	71.3621	1	2	4.30116	2	2017-01-01	0.39794	0.49485	0.49485	0.49485	#NULL!	0.69897	#NULL!	43	44.6	17	42.25	44.5	18	#NULL!	#NULL!	#NULL!	#NULL!	#NULL!	#NULL!
Left	67.1403	1	2	0.314853	7	2013-01-10	0.39794	#NULL!	#NULL!	#NULL!	#NULL!	#NULL!	#NULL!	#NULL!	#NULL!	#NULL!	#NULL!	#NULL!	#NULL!	#NULL!	#NULL!	#NULL!	#NULL!	#NULL!	#NULL!
Left	85.2211	2	2	0.607803	5	2013-04-08	2.48149	0.49485	0.49485	#NULL!	#NULL!	#NULL!	#NULL!	46.9	46.9	92	#NULL!	#NULL!	#NULL!	#NULL!	#NULL!	#NULL!	#NULL!	#NULL!	#NULL!
Right	60.4162	2	2	4.28747	2	2017-01-01	0.39794	#NULL!	0.30103	0.30103	0.200659	0.09691	#NULL!	41.2	42.6	105	40.5	41.25	35	#NULL!	#NULL!	#NULL!	41.25	42.5	99
Right	78.2505	2	2	4.6078	2	2017-01-01	0.79588	#NULL!	0.39794	0.39794	0.39794	0.49485	#NULL!	42	44.25	30	42.5	43.75	10	#NULL!	#NULL!	#NULL!	#NULL!	#NULL!	#NULL!
Right	71.488	2	2	4.282	4	2017-01-01	0.39794	#NULL!	0.200659	0.09691	#NULL!	#NULL!	#NULL!	41.7	42.1	118	#NULL!	#NULL!	#NULL!	#NULL!	#NULL!	#NULL!	#NULL!	#NULL!	#NULL!
Right	64.271	1	2	2.11362	2	2014-06-27	0.69897	0.200659	0.200659	0.200659	#NULL!	#NULL!	#NULL!	44.3	45	134	38	40	59	#NULL!	#NULL!	#NULL!	#NULL!	#NULL!	#NULL!
Left	52.4162	1	2	4.26557	2	2017-01-01	0.39794	0.0457575	0	#NULL!	0	#NULL!	#NULL!	45.25	46	130	44	44.25	10	#NULL!	#NULL!	#NULL!	#NULL!	#NULL!	#NULL!
Right	66.9541	1	2	4.26283	5	2017-01-01	0.49485	0.154902	0.154902	0.30103	#NULL!	0.200659	#NULL!	42.5	43.5	90	41.75	42.75	55	#NULL!	#NULL!	#NULL!	41.75	43.5	70
Left	82.475	2	2	2.03149	2	2014-10-13	0.79588	0.79588	0.200659	0.30103	#NULL!	#NULL!	#NULL!	42	48	70	41.75	46	75	#NULL!	#NULL!	#NULL!	#NULL!	#NULL!	#NULL!
Right	88.3368	1	2	1.44285	6	2014-03-14	2.48149	#NULL!	2.48149	#NULL!	#NULL!	#NULL!	#NULL!	#NULL!	#NULL!	#NULL!	40	44	18	#NULL!	#NULL!	#NULL!	#NULL!	#NULL!	#NULL!
Right	51.718	1	2	4.20534	1	2017-01-01	0.30103	0.49485	0	0	#NULL!	#NULL!	#NULL!	43	44.5	95	#NULL!	#NULL!	#NULL!	#NULL!	#NULL!	#NULL!	#NULL!	#NULL!	#NULL!
Right	71.77	2	2	0.678987	4	2013-07-04	0.69897	0.39794	0.39794	#NULL!	#NULL!	#NULL!	#NULL!	42.8	44.7	27	43.75	44.25	29	#NULL!	#NULL!	#NULL!	#NULL!	#NULL!	#NULL!
Right	65.3826	1	2	4.16975	1	2017-01-01	0.39794	0.200659	0.200659	0.200659	#NULL!	0.154902	#NULL!	43.8	44.4	79	#NULL!	#NULL!	#NULL!	#NULL!	#NULL!	#NULL!	43.5	44.5	110
Left	52.5667	1	2	4.16975	4	2017-01-01	0.60206	0	0	0	#NULL!	#NULL!	#NULL!	40.18	41.86	165	#NULL!	#NULL!	#NULL!	#NULL!	#NULL!	#NULL!	#NULL!	#NULL!	#NULL!
Right	87.6222	1	2	0.235455	7	2013-01-30	0.79588	#NULL!	#NULL!	#NULL!	#NULL!	#NULL!	#NULL!	#NULL!	#NULL!	#NULL!	#NULL!	#NULL!	#NULL!	#NULL!	#NULL!	#NULL!	#NULL!	#NULL!	#NULL!
Right	76.9062	1	2	4.15332	1	2017-01-01	0.39794	0.09691	0.154902	0.09691	0.0457575	#NULL!	#NULL!	44.8	45.4	119	44.5	45.5	20	#NULL!	#NULL!	#NULL!	#NULL!	#NULL!	#NULL!
Right	66.3162	1	2	4.15058	2	2017-01-01	0.60206	0.30103	0.200659	0.09691	0.0457575	0.0457575	#NULL!	40.2	41	128	39.25	40.5	22	#NULL!	#NULL!	#NULL!	37.75	40.25	10
Left	60.5476	2	2	4.14784	2	2017-01-01	1.30103	0	0.0457575	0	0.0457575	#NULL!	#NULL!	46.2	46.5	105	43.5	45.25	170	#NULL!	#NULL!	#NULL!	#NULL!	#NULL!	#NULL!
Right	61.7194	1	2	4.14784	1	2017-01-01	0.30103	0.0457575	#NULL!	0.09691	0.0457575	#NULL!	#NULL!	43.2	43.4	175	42.5	43.25	57	#NULL!	#NULL!	#NULL!	#NULL!	#NULL!	#NULL!
Left	69.5469	1	2	4.13142	2	2017-01-01	0.69897	0.09691	0.154902	0.30103	#NULL!	#NULL!	#NULL!	40.9	41.8	161	40.75	41.75	155	#NULL!	#NULL!	#NULL!	#NULL!	#NULL!	#NULL!
Right	75.2389	2	2	4.13142	2	2017-01-01	0.30103	0.09691	0.200659	0.09691	0.09691	#NULL!	#NULL!	40.1	40.7	153	38.5	41.25	171	#NULL!	#NULL!	#NULL!	#NULL!	#NULL!	#NULL!
Left	72.5257	2	2	4.11499	2	2017-01-01	0.200659	#NULL!	0.09691	0.09691	0.09691	#NULL!	#NULL!	42.3	44.6	84	42.25	44.75	90	#NULL!	#NULL!	#NULL!	#NULL!	#NULL!	#NULL!
Left	76.4819	2	2	4.11225	5	2017-01-01	0.49485	0.49485	0.39794	0.200659	0.200659	#NULL!	#NULL!	40.6	42.9	21	42.5	45	13	#NULL!	#NULL!	#NULL!	#NULL!	#NULL!	#NULL!
Left	55.7454	1	2	4.10951	5	2017-01-01	0.69897	0.30103	#NULL!	0.30103	#NULL!	#NULL!	#NULL!	43.7	43.9	40	#NULL!	#NULL!	#NULL!	#NULL!	#NULL!	#NULL!	#NULL!	#NULL!	#NULL!
Right	84.0821	2	2	2.05613	2	2014-12-18	0.60206	0.39794	0.30103	0.200659	#NULL!	#NULL!	#NULL!	39.7	39.7	39	38.75	40.5	15	#NULL!	#NULL!	#NULL!	#NULL!	#NULL!	#NULL!
Right	54.7159	1	2	0.971937	2	2013-11-18	0.30103	0.200659	0.200659	#NULL!	#NULL!	#NULL!	#NULL!	#NULL!	#NULL!	#NULL!	43	43.75	26	#NULL!	#NULL!	#NULL!	#NULL!	#NULL!	#NULL!
Right	71.0281	1	2	4.09035	3	2017-01-01	0.49485	0.49485	0.49485	0.49485	0.30103	#NULL!	#NULL!	43.72	44.18	72	#NULL!	#NULL!	#NULL!	#NULL!	#NULL!	#NULL!	#NULL!	#NULL!	#NULL!
Right	66.4942	1	2	4.0794	6	2017-01-01	0.49485	#NULL!	0.09691	0.0457575	0.0457575	#NULL!	#NULL!	#NULL!	#NULL!	#NULL!	39.25	40.5	50	#NULL!	#NULL!	#NULL!	#NULL!	#NULL!	#NULL!
Left	79.0554	2	2	4.07392	2	2017-01-01	0.30103	0.200659	0.30103	0.30103	0.200659	#NULL!	#NULL!	43.4	45.1	22	44	44.5	152	#NULL!	#NULL!	#NULL!	#NULL!	#NULL!	#NULL!
Right	67.8084	2	2	0.15332	7	2013-01-30	0.69897	#NULL!	#NULL!	#NULL!	#NULL!	#NULL!	#NULL!	49.4	51.3	110	#NULL!	#NULL!	#NULL!	#NULL!	#NULL!	#NULL!	#NULL!	#NULL!	#NULL!
Left	58.1164	2	2	4.06023	5	2017-01-01	0.39794	#NULL!	#NULL!	0.0457575	0.0457575	#NULL!	#NULL!	#NULL!	#NULL!	#NULL!	#NULL!	#NULL!	#NULL!	#NULL!	#NULL!	#NULL!	#NULL!	#NULL!	#NULL!
Left	73.2786	1	2	4.06023	1	2017-01-01	0.49485	0.200659	0.0457575	0.09691	0.09691	0.09691	#NULL!	#NULL!	#NULL!	#NULL!	#NULL!	#NULL!	#NULL!	#NULL!	#NULL!	#NULL!	42.5	43.25	175
Right	72.6105	1	2	4.05476	2	2017-01-01	0.39794	0.200659	0.0457575	0.154902	#NULL!	#NULL!	#NULL!	41.9	43	155	41.25	42.25	47	#NULL!	#NULL!	#NULL!	#NULL!	#NULL!	#NULL!
Right	75.0609	2	3	4.03833	1	2017-01-01	0.39794	0.09691	0.154902	0	0.200659	#NULL!	#NULL!	#NULL!	#NULL!	#NULL!	44.75	48.5	71	#NULL!	#NULL!	#NULL!	#NULL!	#NULL!	#NULL!
Left	83.9507	2	2	4.03559	5	2017-01-01	1	0.49485	0.49485	0.39794	#NULL!	#NULL!	#NULL!	42.7	44	174	41.5	45	10	#NULL!	#NULL!	#NULL!	#NULL!	#NULL!	#NULL!
Right	65.6537	1	2	4.00274	2	2017-01-01	0.39794	0.09691	0	0.0457575	0	#NULL!	#NULL!	41.2	43.2	96	39.25	40	73	#NULL!	#NULL!	#NULL!	#NULL!	#NULL!	#NULL!
Right	79.2745	2	2	0.947296	2	2013-06-06	0.49485	0.30103	0.39794	#NULL!	#NULL!	#NULL!	#NULL!	#NULL!	#NULL!	#NULL!	#NULL!	#NULL!	#NULL!	#NULL!	#NULL!	#NULL!	#NULL!	#NULL!	#NULL!
Right	69.9274	1	1	8.19165	3	2014-09-18	1	#NULL!	0.200659	0.60206	0.30103	0.49485	#NULL!	45	48	130	48.5	52.5	165	50	58	180	#NULL!	#NULL!	#NULL!
Left	83.9699	2	1	1.56331	1	2008-06-08	1.48149	#NULL!	#NULL!	#NULL!	#NULL!	#NULL!	#NULL!	#NULL!	#NULL!	#NULL!	#NULL!	#NULL!	#NULL!	#NULL!	#NULL!	#NULL!	#NULL!	#NULL!	#NULL!
Right	78.7871	1	1	1.90554	2	2008-06-05	2.5	1.79588	0.69897	0.60206	#NULL!	#NULL!	#NULL!	#NULL!	#NULL!	#NULL!	43.12	51	160	45	51	180	#NULL!	#NULL!	#NULL!
Right	59.6496	1	3	10.2067	2	2017-01-01	1.30103	0.39794	0.09691	0	0.09691	0.200659	#NULL!	#NULL!	#NULL!	#NULL!	44	45	130	46.5	47.75	140	43.75	48.75	150
Left	71.5318	2	3	4.03833	4	2010-07-26	2.5	0.39794	1.48149	0.09691	0.200659	#NULL!	#NULL!	#NULL!	#NULL!	#NULL!	41.62	51.5	15	46.75	50.75	100	#NULL!	#NULL!	#NULL!
Right	76.1396	1	1	11.9699	2	2017-01-01	1.22185	1.79588	1.48149	#NULL!	#NULL!	#NULL!	#NULL!	#NULL!	#NULL!	#NULL!	33	53	90	#NULL!	#NULL!	#NULL!	#NULL!	#NULL!	#NULL!
Left	81.796	2	1	4.29569	5	2011-06-17	2	0.79588	1	1	1	#NULL!	#NULL!	#NULL!	#NULL!	#NULL!	39.5	48.5	175	41.75	50.5	175	#NULL!	#NULL!	#NULL!
Right	84.1643	2	2	9.93566	1	2017-01-01	1	0.49485	0.30103	0.39794	0.49485	0.49485	#NULL!	#NULL!	#NULL!	#NULL!	42.5	43.75	50	42	43.75	40	41.75	44.25	30
Left	86.4942	2	1	2.3655	2	2009-02-12	1	0.30103	0.30103	1.30103	#NULL!	#NULL!	#NULL!	#NULL!	#NULL!	#NULL!	47	52	60	#NULL!	#NULL!	#NULL!	#NULL!	#NULL!	#NULL!
Right	74.6502	2	1	12.4928	4	2017-01-01	0.39794	#NULL!	0.39794	0.09691	0.30103	0.49485	#NULL!	#NULL!	#NULL!	#NULL!	42	45.5	80	40	46	70	39.75	47.5	65
Left	70.1629	1	1	1.76318	2	2004-03-29	0.49485	#NULL!	0.39794	0.60206	#NULL!	#NULL!	#NULL!	#NULL!	#NULL!	#NULL!	42.4	46	90	42.5	46	90	#NULL!	#NULL!	#NULL!
Right	73.9302	2	1	2.06434	2	2006-07-10	0.79588	0.200659	0.39794	0.09691	#NULL!	#NULL!	#NULL!	42.87	44.25	34	44.25	45.87	80	44.25	46.5	5	#NULL!	#NULL!	#NULL!
Left	60.512	2	1	3.03628	2	2009-02-05	0.49485	0.200659	#NULL!	0.200659	0.09691	#NULL!	#NULL!	#NULL!	#NULL!	#NULL!	#NULL!	#NULL!	#NULL!	42.75	48	175	#NULL!	#NULL!	#NULL!
Left	74.1164	2	1	13.8535	2	2017-01-01	1.79588	1.48149	0.69897	1	0.79588	0.79588	#NULL!	41.7	43.3	6	38	43	0	41	48.5	80	42	47.5	85
Right	79.6496	2	1	2.7707	2	2007-10-01	1.30103	0.69897	0.49485	#NULL!	#NULL!	#NULL!	#NULL!	#NULL!	#NULL!	#NULL!	42.5	45	10	#NULL!	#NULL!	#NULL!	#NULL!	#NULL!	#NULL!
Left	76.961	1	1	0.353183	8	2005-01-27	0.69897	#NULL!	#NULL!	#NULL!	#NULL!	#NULL!	#NULL!	#NULL!	#NULL!	#NULL!	#NULL!	#NULL!	#NULL!	#NULL!	#NULL!	#NULL!	#NULL!	#NULL!	#NULL!
Right	81.1992	2	1	4.9911	2	2009-06-25	0.69897	0.30103	0.49485	0.09691	0.39794	0.39794	#NULL!	#NULL!	#NULL!	#NULL!	45	49	25	45.75	49.5	30	44	46.25	15
Left	73.8946	2	3	0.769336	2	2006-04-07	0.49485	0.49485	#NULL!	#NULL!	#NULL!	#NULL!	#NULL!	#NULL!	#NULL!	#NULL!	#NULL!	#NULL!	#NULL!	#NULL!	#NULL!	#NULL!	#NULL!	#NULL!	#NULL!
Left	82.0397	1	3	1.02122	2	2006-05-19	0.69897	0.30103	0.30103	#NULL!	#NULL!	#NULL!	#NULL!	37.25	39.25	172	37.12	42.37	115	#NULL!	#NULL!	#NULL!	#NULL!	#NULL!	#NULL!
Right	82.0397	2	1	6.00137	2	2010-06-24	1	0.49485	0.49485	0.69897	#NULL!	1.30103	#NULL!	#NULL!	#NULL!	#NULL!	43.5	51	120	42.5	50.75	105	42.75	51.75	70
Right	72.898	2	1	14.8693	2	2017-01-01	0.39794	0.09691	0.09691	#NULL!	#NULL!	0.30103	#NULL!	43.5	43.7	121	43	48	100	#NULL!	#NULL!	#NULL!	36.75	42.25	105
Left	59.0554	2	1	6.75154	7	2009-12-30	0.39794	1	0.60206	0.39794	0.09691	0.69897	#NULL!	#NULL!	#NULL!	#NULL!	47	51	100	46	49	80	46	47.25	65
Left	72.5092	1	1	0.511978	2	2004-10-11	1.30103	0.30103	#NULL!	#NULL!	#NULL!	#NULL!	#NULL!	#NULL!	#NULL!	#NULL!	#NULL!	#NULL!	#NULL!	#NULL!	#NULL!	#NULL!	#NULL!	#NULL!	#NULL!
Left	80.3751	2	3	5.49213	2	2010-06-14	2.5	0.69897	0.39794	0.30103	0.49485	0.39794	#NULL!	44.5	45.2	135	37	46	50	39.5	45.25	65	41.75	48.75	65
Right	81.1663	2	1	9.24846	1	2011-09-09	0.49485	0.60206	0.30103	0.39794	#NULL!	0.39794	#NULL!	#NULL!	#NULL!	#NULL!	44	49	178	#NULL!	#NULL!	#NULL!	44.7	49	10
Left	64.9665	2	1	13.1937	6	2017-01-01	1	0.60206	#NULL!	0.49485	0.39794	0.39794	#NULL!	41	42	180	#NULL!	#NULL!	#NULL!	39.87	45.87	167	#NULL!	#NULL!	#NULL!
Left	68.0383	2	1	6.7488	7	2009-06-23	1	0.60206	#NULL!	#NULL!	#NULL!	#NULL!	#NULL!	#NULL!	#NULL!	#NULL!	#NULL!	#NULL!	#NULL!	#NULL!	#NULL!	#NULL!	#NULL!	#NULL!	#NULL!
Left	71.9261	1	1	5.16085	2	2010-01-15	0.49485	0.49485	0.39794	0.39794	0.49485	0.09691	#NULL!	42.75	44.5	8	37.25	42.75	60	38.12	47.12	100	39.5	42	170
Left	72.5175	2	1	5.01027	2	2008-01-12	0.69897	0.60206	0.79588	0.39794	#NULL!	#NULL!	#NULL!	45	45.5	90	37	54	145	44.5	50	148	#NULL!	#NULL!	#NULL!
Left	84.1506	2	1	0	2	2002-01-24	1.09691	#NULL!	#NULL!	#NULL!	#NULL!	#NULL!	#NULL!	#NULL!	#NULL!	#NULL!	#NULL!	#NULL!	#NULL!	#NULL!	#NULL!	#NULL!	#NULL!	#NULL!	#NULL!
Right	65.2129	2	1	13.8727	2	2017-01-01	1	0.49485	0.30103	0.09691	0.30103	0.39794	0.39794	#NULL!	#NULL!	#NULL!	44.25	47.75	170	45.5	47	150	46.25	55.75	105
Left	68.2136	2	1	13.6345	2	2017-01-01	0.60206	0.49485	0.69897	#NULL!	1	0.60206	0.49485	46	48	105	44	50	140	#NULL!	#NULL!	#NULL!	44.75	49	125
Right	75.2471	1	1	12.2793	2	2017-01-01	0.69897	0.39794	0.49485	0.79588	0.30103	0.200659	0.154902	#NULL!	#NULL!	#NULL!	43.5	45	125	40.62	43.25	90	41.5	43.5	165
Left	60.3094	2	1	7.0883	2	2010-12-01	0.79588	0.69897	0.39794	#NULL!	0.39794	0.200659	#NULL!	#NULL!	#NULL!	#NULL!	45	49	105	#NULL!	#NULL!	#NULL!	41	55	115
Right	75.2471	2	1	6.2204	2	2008-03-28	0.69897	0.30103	#NULL!	0.60206	0.30103	0.30103	#NULL!	#NULL!	#NULL!	#NULL!	#NULL!	#NULL!	#NULL!	43	55	170	47.37	52.87	80
Left	77.1499	2	1	4.98836	2	2008-11-28	0.69897	0.49485	0.30103	0.30103	1.30103	0.69897	#NULL!	#NULL!	#NULL!	#NULL!	41	44	60	42.5	47	55	#NULL!	#NULL!	#NULL!
Right	48.9336	1	1	6.06434	7	2009-02-12	0.39794	#NULL!	#NULL!	#NULL!	#NULL!	#NULL!	#NULL!	41	43	71	#NULL!	#NULL!	#NULL!	#NULL!	#NULL!	#NULL!	#NULL!	#NULL!	#NULL!
Left	71.6934	1	1	11.4278	6	2013-06-14	0.69897	0.09691	0.09691	0.200659	0.09691	0.30103	#NULL!	43	44.5	0	42	42.5	90	41.5	43.5	60	38.62	42	150
Right	72.5311	1	1	4.16975	6	2007-01-12	1.79588	0.39794	0.30103	0.30103	#NULL!	#NULL!	#NULL!	41	41.5	90	40	42	147	43	45	30	#NULL!	#NULL!	#NULL!
Right	81.6728	1	1	2.99521	2	2005-04-01	0.69897	#NULL!	0.09691	0.09691	#NULL!	#NULL!	#NULL!	40	41	110	37	39.75	145	#NULL!	#NULL!	71	#NULL!	#NULL!	#NULL!
Left	83.781	1	1	0.887064	2	2005-04-01	0.39794	0.39794	#NULL!	#NULL!	#NULL!	#NULL!	#NULL!	#NULL!	#NULL!	#NULL!	#NULL!	#NULL!	#NULL!	#NULL!	#NULL!	#NULL!	#NULL!	#NULL!	#NULL!
Left	77.5332	2	1	0.383299	7	2002-07-10	1.30103	#NULL!	#NULL!	#NULL!	#NULL!	#NULL!	#NULL!	#NULL!	#NULL!	#NULL!	#NULL!	#NULL!	#NULL!	#NULL!	#NULL!	#NULL!	#NULL!	#NULL!	#NULL!
Left	72.7091	2	1	4.86242	6	2007-05-14	1	#NULL!	1	0.200659	#NULL!	0.49485	#NULL!	#NULL!	#NULL!	#NULL!	#NULL!	#NULL!	#NULL!	#NULL!	#NULL!	#NULL!	46.5	51.37	115
Right	68.052	2	1	6.20671	7	2008-12-30	0.60206	#NULL!	0.79588	0.39794	#NULL!	#NULL!	#NULL!	43.5	44.5	90	42	45.25	80	37	51	140	#NULL!	#NULL!	#NULL!
Right	71.9069	1	1	6.6694	6	2008-09-17	0.60206	0.09691	0.30103	#NULL!	0.39794	1.22185	#NULL!	45	46.5	0	37.5	41.5	5	#NULL!	#NULL!	#NULL!	#NULL!	#NULL!	#NULL!
Right	79.4689	2	1	8.57221	2	2012-10-26	1	0.49485	0.30103	0.39794	0.200659	0.200659	#NULL!	#NULL!	#NULL!	#NULL!	44.62	48.5	170	44.8	50	65	48.5	51.25	110
Right	80.9829	2	1	3.29911	2	2005-08-19	0.69897	0.39794	0.49485	#NULL!	0.69897	#NULL!	#NULL!	#NULL!	#NULL!	#NULL!	36.5	40	0	#NULL!	#NULL!	#NULL!	#NULL!	#NULL!	#NULL!
Left	62.4285	1	1	3.37577	2	2009-02-12	0.200659	#NULL!	0.200659	0.09691	0.200659	#NULL!	#NULL!	#NULL!	#NULL!	#NULL!	47.2	51.2	70	45	49	10	#NULL!	#NULL!	#NULL!
Right	72.4435	2	1	7.47981	2	2011-10-14	0.79588	#NULL!	0	0.09691	0	0	#NULL!	41.75	42.75	80	39.12	40.87	43	39	45.5	20	#NULL!	#NULL!	#NULL!
Right	78.9541	2	1	10.0014	3	2012-04-17	#NULL!	#NULL!	#NULL!	#NULL!	#NULL!	0.30103	#NULL!	#NULL!	#NULL!	#NULL!	#NULL!	#NULL!	#NULL!	#NULL!	#NULL!	#NULL!	#NULL!	#NULL!	#NULL!
Left	75.6057	1	1	5.75496	6	2008-02-01	0.39794	0.09691	0.30103	#NULL!	0.09691	#NULL!	#NULL!	#NULL!	#NULL!	#NULL!	41	46	47	#NULL!	#NULL!	#NULL!	43.5	49.75	165
Right	80.7201	1	1	3.60301	2	2008-07-15	1.30103	#NULL!	0.79588	0.79588	0.79588	#NULL!	#NULL!	#NULL!	#NULL!	#NULL!	42.62	47.5	10	40	44.5	10	#NULL!	#NULL!	#NULL!
Right	80.8131	1	1	8.57221	6	2013-04-03	2.5	0.69897	0.30103	0.30103	0.39794	0.69897	#NULL!	#NULL!	#NULL!	#NULL!	42.25	44.75	35	44.5	49.75	10	#NULL!	#NULL!	#NULL!
Right	73.0705	2	1	3.64682	2	2007-10-12	1	0.39794	0.200659	0.09691	0.09691	#NULL!	#NULL!	#NULL!	#NULL!	#NULL!	41.37	45	10	41.5	47	160	#NULL!	#NULL!	#NULL!
Right	67.7344	2	1	4.63792	2	2007-05-21	2.5	#NULL!	0.30103	0.09691	0.09691	0.200659	#NULL!	#NULL!	#NULL!	#NULL!	37.5	46.5	130	48	51	90	#NULL!	#NULL!	#NULL!
Left	55.0527	1	1	12.7611	2	2017-01-01	0.200659	0.30103	0.30103	0.09691	0.09691	0.09691	#NULL!	#NULL!	#NULL!	#NULL!	40.62	47.87	95	40.62	47.5	100	40.75	47	100
Right	80.3532	2	1	2.97057	6	2005-02-17	0.39794	0.39794	#NULL!	0.79588	#NULL!	#NULL!	#NULL!	44	46	70	#NULL!	#NULL!	#NULL!	46	55	0	#NULL!	#NULL!	#NULL!
Right	78.3299	2	1	13.9685	4	2017-01-01	0.60206	0.39794	0.39794	0.30103	0.30103	0.30103	0.49485	#NULL!	#NULL!	#NULL!	47	50	140	45.75	48.25	130	46.25	48	100
Left	66.3573	2	1	13.2019	2	2017-01-01	0.49485	#NULL!	0.200659	0.09691	#NULL!	0.49485	0.39794	45	47	140	41.5	44	30	41	43	0	47.25	49.5	140
Right	81.9329	2	1	0.312115	8	2002-09-25	1.79588	#NULL!	#NULL!	#NULL!	#NULL!	#NULL!	#NULL!	#NULL!	#NULL!	#NULL!	#NULL!	#NULL!	#NULL!	#NULL!	#NULL!	#NULL!	#NULL!	#NULL!	#NULL!
Left	72.4134	2	1	0.325804	7	2002-11-04	0.60206	#NULL!	#NULL!	#NULL!	#NULL!	#NULL!	#NULL!	#NULL!	#NULL!	#NULL!	#NULL!	#NULL!	#NULL!	#NULL!	#NULL!	#NULL!	#NULL!	#NULL!	#NULL!
Left	60.0712	1	1	6.65298	2	2010-02-12	0.49485	0.30103	0.09691	0.200659	0.39794	#NULL!	#NULL!	#NULL!	#NULL!	#NULL!	39	43	10	38.25	43.5	10	#NULL!	#NULL!	#NULL!
Right	59.6194	1	1	2.45585	6	2005-06-20	0.60206	0.30103	0.39794	#NULL!	#NULL!	#NULL!	#NULL!	#NULL!	#NULL!	#NULL!	#NULL!	50.37	117	#NULL!	#NULL!	#NULL!	#NULL!	#NULL!	#NULL!
Right	52.553	2	1	13.0459	2	2017-01-01	0.49485	#NULL!	0.200659	0	#NULL!	1.09691	0.69897	40.3	43.8	82	38.37	41.75	105	39.75	44	90	42.25	45	85
Left	54.642	2	3	10.9569	3	2017-01-01	0.49485	0.09691	0.39794	0.39794	0.39794	#NULL!	#NULL!	39.62	43	86	#NULL!	#NULL!	#NULL!	45	47.75	135	43.5	46	100
Right	72.293	2	1	3.36208	2	2007-04-19	0.69897	0.49485	0.39794	0.39794	#NULL!	#NULL!	#NULL!	#NULL!	#NULL!	#NULL!	43.5	46	70	#NULL!	#NULL!	#NULL!	#NULL!	#NULL!	#NULL!
Left	82.0342	2	1	6.9076	2	2010-10-28	1.48149	0.200659	0.09691	#NULL!	#NULL!	#NULL!	#NULL!	#NULL!	#NULL!	#NULL!	45.12	47.37	19	#NULL!	#NULL!	#NULL!	#NULL!	#NULL!	#NULL!
Left	74.9541	1	1	5.33607	2	2009-01-15	1	#NULL!	0.49485	0.69897	0.39794	0.39794	#NULL!	#NULL!	#NULL!	#NULL!	43.8	51.62	109	45	52.75	65	49	51	70
Left	82.4778	2	1	4.41342	1	2008-04-25	0.69897	0.60206	0.49485	0.49485	0.39794	0.200659	#NULL!	42.87	44.5	129	40.25	45.12	174	39	45	0	39	45	170
Right	71.1622	2	1	11.373	7	2015-06-08	0.49485	0.200659	0.39794	0.39794	0.30103	0.200659	0.154902	#NULL!	#NULL!	#NULL!	#NULL!	#NULL!	0	#NULL!	#NULL!	#NULL!	36.5	43.25	30
Left	77.525	1	1	12.0849	2	2017-01-01	0.79588	0.09691	0.30103	0	0.200659	#NULL!	0.30103	#NULL!	#NULL!	#NULL!	45	46.5	105	46.25	47.75	65	#NULL!	#NULL!	#NULL!
Right	78.809	2	1	2.99247	6	2008-01-08	0.49485	1	0.79588	#NULL!	#NULL!	#NULL!	#NULL!	#NULL!	#NULL!	#NULL!	43	55	135	#NULL!	#NULL!	#NULL!	#NULL!	#NULL!	#NULL!
Left	75.5209	1	1	14.8994	2	2017-01-01	0.69897	0.09691	#NULL!	0.39794	0.30103	0.49485	0.39794	#NULL!	#NULL!	#NULL!	#NULL!	#NULL!	#NULL!	40	42	135	39.62	43.25	140
Right	78.7214	1	3	11.6988	2	2017-01-01	0.49485	0.79588	0.49485	0.60206	0.39794	0.30103	#NULL!	41.5	42.5	96	41.75	46.5	95	#NULL!	#NULL!	#NULL!	#NULL!	#NULL!	#NULL!
Left	77.5359	2	1	2.45859	2	2004-09-01	0.60206	0.49485	0.39794	0.39794	#NULL!	#NULL!	#NULL!	#NULL!	#NULL!	#NULL!	45.5	48	150	46	47.5	160	#NULL!	#NULL!	#NULL!
Right	67.3593	2	1	3.39767	2	2006-02-03	1	0.49485	0.30103	#NULL!	0.09691	#NULL!	#NULL!	#NULL!	#NULL!	#NULL!	42	46	0	#NULL!	#NULL!	#NULL!	#NULL!	#NULL!	#NULL!
Left	68.5886	2	1	2.16838	2	2006-02-03	0.79588	0.39794	0.39794	0.200659	#NULL!	#NULL!	#NULL!	42	43	10	42	47	20	39	51	30	#NULL!	#NULL!	#NULL!
Right	90.8501	2	1	2.39288	6	2006-04-10	0.60206	#NULL!	0.69897	#NULL!	#NULL!	#NULL!	#NULL!	#NULL!	#NULL!	#NULL!	#NULL!	#NULL!	155	#NULL!	#NULL!	#NULL!	#NULL!	#NULL!	#NULL!
Right	78.4011	2	1	6.94867	6	2010-02-12	0.39794	0.39794	0.39794	#NULL!	#NULL!	#NULL!	#NULL!	#NULL!	#NULL!	#NULL!	43	50	90	#NULL!	#NULL!	#NULL!	#NULL!	#NULL!	#NULL!
Left	76.5667	2	1	9.27858	2	2012-02-17	0.39794	0.30103	0.09691	0.09691	#NULL!	0.30103	1.48149	#NULL!	#NULL!	#NULL!	42	44.5	14	42	45	10	41.75	45	15
Left	84.3066	2	1	2.39014	2	2005-02-14	0.60206	0.60206	0.200659	0.39794	#NULL!	#NULL!	#NULL!	44.5	46.5	134	#NULL!	#NULL!	#NULL!	41	46	0	#NULL!	#NULL!	#NULL!
Left	70.6502	1	1	13.577	4	2017-01-01	0.49485	0.200659	0.09691	0.09691	#NULL!	0.200659	0.200659	45	47.5	75	43.37	45.25	96	43.5	45	90	41	47	150
Right	71.551	1	1	12.6762	4	2017-01-01	0.60206	#NULL!	0.09691	#NULL!	0.200659	0.09691	0.09691	39.75	43.25	70	43.87	46.62	12	#NULL!	#NULL!	#NULL!	43.25	46.5	10
Right	82.4778	2	1	6.11636	2	2009-06-26	1.79588	0.39794	#NULL!	0.30103	#NULL!	#NULL!	#NULL!	#NULL!	#NULL!	#NULL!	#NULL!	#NULL!	#NULL!	43	48	160	#NULL!	#NULL!	#NULL!
Right	79.7454	2	1	1.06502	2	2003-05-12	1	0.60206	0.79588	#NULL!	#NULL!	#NULL!	#NULL!	#NULL!	#NULL!	#NULL!	#NULL!	#NULL!	#NULL!	#NULL!	#NULL!	#NULL!	#NULL!	#NULL!	#NULL!
Right	82.6448	1	1	4.56674	2	2007-06-30	0.79588	0.79588	#NULL!	#NULL!	0.49485	#NULL!	#NULL!	#NULL!	#NULL!	#NULL!	#NULL!	#NULL!	#NULL!	#NULL!	#NULL!	#NULL!	#NULL!	#NULL!	#NULL!
Right	72.1588	2	1	0.991102	8	2003-10-21	1	#NULL!	#NULL!	#NULL!	#NULL!	#NULL!	#NULL!	#NULL!	#NULL!	#NULL!	#NULL!	#NULL!	#NULL!	#NULL!	#NULL!	#NULL!	#NULL!	#NULL!	#NULL!
Right	74.9322	1	1	2.09446	6	2005-07-07	0.60206	0.30103	0.39794	0.69897	#NULL!	#NULL!	#NULL!	44	49.75	90	46	46.5	40	45	49	120	#NULL!	#NULL!	#NULL!
Right	68.4463	1	1	13.5414	5	2017-01-01	0.30103	0.200659	#NULL!	0.09691	0.09691	1.30103	#NULL!	43.8	44.6	153	#NULL!	#NULL!	#NULL!	#NULL!	41	70	#NULL!	#NULL!	#NULL!
Left	70.9377	1	1	9.28953	7	2015-03-30	0.39794	0.09691	0	0.30103	0	#NULL!	#NULL!	#NULL!	#NULL!	#NULL!	42.37	43.87	5	40.75	43	15	#NULL!	#NULL!	#NULL!
Left	63.4853	1	1	7.24435	2	2010-06-09	0.39794	#NULL!	0.09691	#NULL!	#NULL!	0.200659	#NULL!	#NULL!	#NULL!	#NULL!	44	47.25	146	#NULL!	#NULL!	#NULL!	44	49	175
Left	84.1451	2	1	0.21629	8	2003-03-05	0.79588	#NULL!	#NULL!	#NULL!	#NULL!	#NULL!	#NULL!	#NULL!	#NULL!	#NULL!	#NULL!	#NULL!	#NULL!	#NULL!	#NULL!	#NULL!	#NULL!	#NULL!	#NULL!
Right	65.6208	1	1	14.0616	4	2017-01-01	0.39794	#NULL!	0.09691	0.09691	0.39794	0.39794	0.30103	#NULL!	#NULL!	#NULL!	41	45	150	41.5	45	160	41.25	41.25	174
Left	67.0418	1	1	9.30869	7	2013-09-02	0.69897	0.200659	1	0.09691	0.39794	0.30103	0.79588	45	45.5	90	40	43	50	38.5	47	100	40.5	53	156
Right	72.6899	1	1	8.01095	2	2011-01-31	1	0.69897	0.79588	0.79588	#NULL!	0.69897	#NULL!	43.9	45.1	147	39.75	43.25	130	38.87	43.25	148	38.25	42	175
Right	75.1923	1	1	2.60917	6	2006-02-02	0.49485	0.39794	#NULL!	0.69897	#NULL!	#NULL!	#NULL!	#NULL!	#NULL!	#NULL!	#NULL!	#NULL!	#NULL!	42.5	49.5	30	#NULL!	#NULL!	#NULL!
Left	44.6105	2	1	14.5051	2	2017-01-01	0.49485	#NULL!	0.09691	0.200659	#NULL!	0	0.09691	43.5	45.5	120	#NULL!	#NULL!	0	32	47	60	43	45.5	165
Right	61.7577	2	1	13.8261	6	2017-01-01	0.39794	#NULL!	0.39794	0.39794	#NULL!	#NULL!	0.69897	#NULL!	#NULL!	#NULL!	41.5	43	150	40.87	41.87	35	39.25	41.5	15
Left	63.6906	2	1	11.8932	2	2017-01-01	0.69897	#NULL!	0.09691	0.200659	0.09691	0.09691	#NULL!	#NULL!	#NULL!	#NULL!	41.37	45.37	110	41.5	45	110	39.5	41.75	10
Left	78.475	2	1	4.33	99	2006-09-14	1.79588	0.60206	0.200659	0.200659	0.200659	1.79588	#NULL!	#NULL!	#NULL!	#NULL!	41.5	51	0	#NULL!	#NULL!	#NULL!	#NULL!	#NULL!	#NULL!
Right	78.3518	1	1	5.41547	2	2008-04-28	0.49485	0.200659	0.30103	0.09691	0.30103	0.49485	#NULL!	#NULL!	#NULL!	#NULL!	38.5	47.25	50	39	49	50	#NULL!	#NULL!	#NULL!
Right	86.6557	1	1	5.21287	2	2008-06-04	0.79588	#NULL!	0.60206	0.60206	0.60206	#NULL!	#NULL!	41.7	42.5	0	34.5	43.25	7	38	43	30	#NULL!	#NULL!	#NULL!
Left	72.2437	2	1	13.1773	2	2017-01-01	0.49485	0.30103	0.09691	#NULL!	0.200659	0.200659	0.30103	#NULL!	#NULL!	#NULL!	39.62	42.37	94	#NULL!	#NULL!	#NULL!	41	46.25	15
Right	50.705	1	1	13.9877	5	2017-01-01	0.60206	#NULL!	0.30103	0.200659	0.200659	0	0.30103	#NULL!	#NULL!	#NULL!	45	47.35	10	38.5	42	160	43.5	48.5	135
Right	81.4812	2	1	5.12526	2	2008-01-10	1.30103	0.60206	0.69897	0.79588	#NULL!	#NULL!	#NULL!	#NULL!	#NULL!	#NULL!	45	53	20	47	51.5	10	#NULL!	#NULL!	#NULL!
Right	55.5428	1	1	13.6947	2	2017-01-01	1	#NULL!	#NULL!	0.200659	#NULL!	0.30103	0.200659	#NULL!	#NULL!	#NULL!	#NULL!	#NULL!	#NULL!	45.12	46	68	45.5	47	110
Right	75.3457	2	1	5.04586	2	2008-05-01	1	0.79588	#NULL!	#NULL!	#NULL!	#NULL!	#NULL!	#NULL!	#NULL!	#NULL!	#NULL!	#NULL!	#NULL!	#NULL!	#NULL!	#NULL!	#NULL!	#NULL!	#NULL!
Left	62.9569	1	1	13.6783	2	2017-01-01	0.69897	0.30103	0	0.39794	0.49485	0.200659	#NULL!	#NULL!	#NULL!	#NULL!	41	43	62	39.37	41.37	52	#NULL!	#NULL!	#NULL!
Right	69.4018	2	1	7.31006	2	2011-01-27	1	0.79588	0.39794	0.200659	0.200659	0.200659	#NULL!	42	46.5	90	44.5	52.12	60	44	53	70	47.25	52.75	70
Left	82.987	2	1	3.1102	2	2006-10-13	0.79588	0.79588	0.69897	#NULL!	#NULL!	#NULL!	#NULL!	40.5	43	0	42.25	44.25	39	#NULL!	#NULL!	#NULL!	#NULL!	#NULL!	#NULL!
Right	70.5654	2	1	6.01506	7	2009-08-19	1.79588	#NULL!	0.200659	0.49485	#NULL!	1.48149	#NULL!	#NULL!	#NULL!	#NULL!	#NULL!	#NULL!	#NULL!	44.25	50	10	#NULL!	#NULL!	#NULL!
Left	80.7775	1	1	5.01027	2	2008-11-03	1	#NULL!	0.39794	0.200659	0.30103	1.48149	#NULL!	#NULL!	#NULL!	#NULL!	45	46	50	42.75	44.37	25	#NULL!	#NULL!	#NULL!
Right	67.9343	1	1	14.5435	1	2017-01-01	0.60206	#NULL!	0.39794	#NULL!	#NULL!	0.30103	#NULL!	#NULL!	#NULL!	#NULL!	41	44.55	40	#NULL!	#NULL!	#NULL!	#NULL!	#NULL!	#NULL!
Right	56.8569	1	1	5.08966	2	2007-07-02	0.60206	0.200659	#NULL!	0.200659	0.09691	0.200659	#NULL!	#NULL!	#NULL!	#NULL!	#NULL!	#NULL!	#NULL!	43	46	70	42.5	46	170
Left	83.896	2	1	3.00616	2	2007-10-09	1	0.69897	0.79588	#NULL!	#NULL!	#NULL!	#NULL!	#NULL!	#NULL!	#NULL!	39	44.5	60	#NULL!	#NULL!	#NULL!	#NULL!	#NULL!	#NULL!
Right	72.4736	2	1	2.87201	7	2006-04-06	#NULL!	0.39794	0.39794	#NULL!	1.48149	#NULL!	#NULL!	45	47	85	#NULL!	#NULL!	#NULL!	#NULL!	#NULL!	#NULL!	#NULL!	#NULL!	#NULL!
Left	76.6762	1	1	1.94387	2	2004-07-08	1	#NULL!	0.79588	0.09691	#NULL!	#NULL!	#NULL!	#NULL!	#NULL!	#NULL!	39.5	48	145	41.5	48	10	#NULL!	#NULL!	#NULL!
Right	63.2142	1	1	3.8987	2	2008-04-10	0.200659	0.09691	0.69897	0.30103	0.39794	#NULL!	#NULL!	42	42.9	78	42.37	48.25	177	43.87	46.87	35	#NULL!	#NULL!	#NULL!
Left	65.1116	1	1	2.00137	1	2008-04-10	0.69897	0.30103	0.69897	0.39794	#NULL!	#NULL!	#NULL!	#NULL!	#NULL!	#NULL!	42.62	47.12	80	43.5	44.6	20	#NULL!	#NULL!	#NULL!
Right	72.6516	2	3	4.70637	2	2009-07-27	0.39794	0.69897	0.39794	#NULL!	0.09691	0.30103	#NULL!	#NULL!	#NULL!	#NULL!	41	44.25	40	#NULL!	#NULL!	#NULL!	#NULL!	#NULL!	#NULL!
Left	79.7947	2	3	4.8	7	2013-12-20	0.49485	0.39794	#NULL!	0.39794	0.69897	0.30103	#NULL!	#NULL!	#NULL!	#NULL!	#NULL!	#NULL!	#NULL!	38.5	41.5	70	40	41	160
Right	80.4846	2	3	8.43806	2	2013-12-20	0.49485	0.39794	0.69897	0.39794	0.30103	0.30103	#NULL!	#NULL!	#NULL!	#NULL!	41.75	47.5	130	39.87	42.25	135	#NULL!	#NULL!	#NULL!
Left	82.152	1	3	4.92266	3	2010-07-12	0.49485	0.69897	0.39794	0.30103	0.69897	0.39794	#NULL!	42.5	44.5	155	#NULL!	#NULL!	0	#NULL!	#NULL!	#NULL!	35.3	47.5	172
Right	70.3381	1	3	4.846	7	2010-09-20	0.69897	#NULL!	0.39794	0.39794	0.39794	#NULL!	#NULL!	42.87	45	125	43.25	46.25	80	#NULL!	#NULL!	#NULL!	#NULL!	#NULL!	#NULL!
Left	79.7262	1	3	0.503765	2	2006-04-14	0.69897	0.30103	#NULL!	#NULL!	#NULL!	#NULL!	#NULL!	#NULL!	#NULL!	#NULL!	#NULL!	#NULL!	#NULL!	#NULL!	#NULL!	#NULL!	#NULL!	#NULL!	#NULL!
Right	79.8686	1	3	5.53593	2	2011-05-09	0.69897	0.69897	0.39794	#NULL!	0.200659	0.200659	#NULL!	43.37	44.12	15	39	42.5	155	36.75	42	165	38.5	42.25	165
Right	69.6893	1	1	5.90281	4	2011-08-29	0.49485	#NULL!	0.30103	0.09691	0.09691	0.49485	#NULL!	#NULL!	#NULL!	#NULL!	#NULL!	#NULL!	#NULL!	44	47.8	170	45.25	50	5
Left	82.8474	2	3	11.3183	5	2017-01-01	1.79588	1.09691	0.09691	0.09691	0.09691	0.09691	0.200659	#NULL!	#NULL!	#NULL!	44	49	120	42	47.75	120	44.25	48.25	125
Left	60.6735	2	3	11.1075	2	2017-01-01	0.49485	0.200659	0	0.09691	0.09691	0.60206	0.49485	#NULL!	#NULL!	#NULL!	41	46	10	39.75	45.75	5	#NULL!	#NULL!	#NULL!
Right	60.1862	1	1	11.1458	4	2017-01-01	0.69897	0.39794	0.09691	0.09691	0.200659	0.200659	#NULL!	#NULL!	#NULL!	#NULL!	39.25	41.5	175	46.75	56.25	15	46.75	54.75	18
Left	48.9719	1	1	5.23477	7	2011-03-15	0.49485	0.09691	#NULL!	#NULL!	1	#NULL!	#NULL!	#NULL!	#NULL!	#NULL!	#NULL!	#NULL!	#NULL!	43.5	48	50	#NULL!	#NULL!	#NULL!
Right	57.1855	2	1	11.0335	4	2017-01-01	1	0.39794	0.39794	0.30103	0.30103	1	0.49485	40.75	42.87	115	38	50	90	39	45	85	#NULL!	#NULL!	#NULL!
Left	72.9062	1	3	3.13758	2	2009-04-06	0.49485	0.49485	#NULL!	0.200659	#NULL!	#NULL!	#NULL!	#NULL!	#NULL!	#NULL!	#NULL!	#NULL!	#NULL!	38	40.75	40	#NULL!	#NULL!	#NULL!
Left	62.4613	2	3	1.02943	1	2007-01-22	0.39794	#NULL!	0.09691	#NULL!	#NULL!	#NULL!	#NULL!	46.2	46.5	150	42	44	110	#NULL!	#NULL!	#NULL!	#NULL!	#NULL!	#NULL!
Left	79.2772	2	2	0.50924	5	2006-10-30	1	0.39794	#NULL!	#NULL!	#NULL!	#NULL!	#NULL!	#NULL!	#NULL!	#NULL!	#NULL!	#NULL!	#NULL!	#NULL!	#NULL!	#NULL!	#NULL!	#NULL!	#NULL!
Left	79.8303	2	2	5.15811	1	2011-04-15	0.49485	0.30103	0.30103	0.200659	0.200659	0.49485	#NULL!	#NULL!	#NULL!	#NULL!	#NULL!	41.25	125	41.5	44.5	35	41.75	44.75	39
Right	66.6995	2	3	10.7077	1	2017-01-01	0.49485	0.09691	0	0.09691	0.09691	0.09691	0.39794	42.9	43.6	90	45.12	47.5	10	46.5	49	65	42	48	90
Left	71.4223	2	1	12.5229	2	2017-01-01	0.79588	#NULL!	0.30103	0.39794	0.39794	0.49485	1	#NULL!	#NULL!	#NULL!	41.75	45	90	41.5	45.25	90	40.25	45.5	75
Right	68.4709	2	1	12.1615	2	2017-01-01	0.79588	0.39794	0.09691	0	0.09691	#NULL!	0.154902	42	42.5	180	43.12	44.62	105	44.87	48	130	46.25	49.25	170
Right	56.4244	2	3	12.1068	1	2017-01-01	0.39794	0.200659	#NULL!	0.200659	0.200659	0	0	40	43	155	#NULL!	#NULL!	#NULL!	42	43.25	100	43.75	45.25	15
Right	71.9343	1	3	11.8905	2	2017-01-01	0.69897	0.49485	1.30103	0	0.49485	0.49485	#NULL!	#NULL!	#NULL!	#NULL!	36	50	90	46	48.5	50	#NULL!	#NULL!	#NULL!
Right	72.4134	1	3	9.24298	1	2014-07-17	0.49485	0.09691	0.09691	0.200659	0.200659	0.30103	#NULL!	41.1	41.8	35	42.5	44	90	41.5	44	85	#NULL!	#NULL!	#NULL!
Left	74.0479	2	1	10.6886	4	2014-10-13	0.79588	0.30103	0.30103	0.30103	0.30103	#NULL!	0.39794	#NULL!	#NULL!	#NULL!	44	46.75	20	45	46.5	65	#NULL!	#NULL!	#NULL!
Left	84.2546	1	1	2.79808	2	2007-05-31	0.60206	#NULL!	0.39794	0.39794	#NULL!	#NULL!	#NULL!	42.5	43.5	170	47	49	135	44.5	48	125	#NULL!	#NULL!	#NULL!
Right	78.2149	2	1	12.0493	2	2017-01-01	0.30103	0.30103	0.30103	0.09691	0.09691	0.09691	0.79588	42	42.5	90	35	37.5	120	37.25	42.5	125	38.75	44.75	105
Right	84.8104	1	3	2.81999	2	2007-08-31	1.30103	#NULL!	0.69897	#NULL!	#NULL!	#NULL!	#NULL!	#NULL!	#NULL!	#NULL!	43.5	46	145	#NULL!	#NULL!	#NULL!	#NULL!	#NULL!	#NULL!
Left	69.2375	1	3	3.03628	2	2008-06-08	0.39794	0.69897	0.39794	#NULL!	#NULL!	#NULL!	#NULL!	#NULL!	#NULL!	#NULL!	29	36	90	#NULL!	#NULL!	#NULL!	#NULL!	#NULL!	#NULL!
Left	77.2704	2	1	1.65092	2	2005-11-04	0.39794	0.200659	0.49485	#NULL!	#NULL!	#NULL!	#NULL!	43.5	45	169	42.25	44	120	#NULL!	#NULL!	#NULL!	#NULL!	#NULL!	#NULL!
Left	52.9144	2	1	3.3922	99	2007-12-17	0.60206	0.30103	0.09691	0.09691	0.09691	#NULL!	#NULL!	#NULL!	#NULL!	#NULL!	44.5	49.25	110	45.5	49	110	#NULL!	#NULL!	#NULL!
Right	66.2012	2	1	6.35729	2	2010-11-29	0.69897	#NULL!	0.79588	0.79588	0.79588	#NULL!	#NULL!	#NULL!	#NULL!	#NULL!	41	45	120	42.25	47	55	#NULL!	#NULL!	#NULL!
Left	84.7967	2	3	5.14716	6	2009-12-21	#NULL!	0.79588	1	#NULL!	0.09691	0.69897	#NULL!	43	43.75	160	43.25	46.75	100	#NULL!	#NULL!	#NULL!	#NULL!	#NULL!	#NULL!
Left	79.3895	1	3	7.154	2	2012-02-10	1	#NULL!	#NULL!	#NULL!	0.39794	0.69897	#NULL!	#NULL!	#NULL!	#NULL!	#NULL!	#NULL!	#NULL!	#NULL!	#NULL!	#NULL!	43.5	48.5	150
Right	73.7057	2	3	1.97947	7	2006-11-17	1.79588	#NULL!	0.39794	2.48149	#NULL!	#NULL!	#NULL!	#NULL!	#NULL!	#NULL!	41.37	47.12	45	#NULL!	#NULL!	#NULL!	#NULL!	#NULL!	#NULL!
Right	75.0637	1	1	12.052	1	2017-01-01	0.79588	0.39794	0.30103	0.30103	0.30103	0.09691	0.200659	#NULL!	#NULL!	#NULL!	42.25	46.5	70	42	46.5	78	43	47.5	70
Left	73.7303	1	1	12.0849	2	2017-01-01	0.39794	#NULL!	0.49485	0.30103	0.39794	0.30103	0.154902	43.75	44.75	90	41.87	48.25	120	42.25	48.9	110	50	54	180
Left	71.0308	1	3	11.6249	2	2017-01-01	0.79588	1	0.49485	0.39794	0.30103	0.200659	0.69897	#NULL!	#NULL!	#NULL!	42	45.25	5	42.12	45.12	5	43.25	47.25	60
Right	69.5277	1	1	11.67	99	2017-01-01	0.69897	0.30103	0.30103	0.200659	0.200659	0.09691	#NULL!	#NULL!	#NULL!	#NULL!	43.5	47	35	44.5	48.75	20	48.25	51	35
Left	69.5305	2	1	12.7912	2	2017-01-01	0.60206	0.49485	0.39794	0.30103	0.30103	0.30103	#NULL!	44.5	45.5	70	46.5	47.75	130	46	48	115	47	50	145
Left	72.7967	1	1	7.38946	2	2011-12-05	0.49485	#NULL!	0.30103	0.200659	0.09691	0.200659	#NULL!	#NULL!	#NULL!	#NULL!	42.75	46.5	40	43	46.75	25	42.75	47.75	20
Right	71.269	2	1	3.03354	2	2007-07-13	0.79588	0.49485	0.30103	0.30103	0.200659	#NULL!	#NULL!	#NULL!	#NULL!	#NULL!	45.37	47.75	162	45	47.5	160	#NULL!	#NULL!	#NULL!
Left	68.8789	1	3	9.24025	5	2014-09-18	0.69897	0.39794	0.39794	0.69897	0.200659	0.30103	#NULL!	#NULL!	#NULL!	#NULL!	41.5	45.25	90	43.5	46.75	85	#NULL!	#NULL!	#NULL!
Left	80.564	2	3	8.44627	2	2013-09-09	0.69897	0.79588	0.49485	0.69897	0.39794	0.49485	#NULL!	43	43.75	55	44	45.75	10	44.62	46.25	150	41	48.75	115
Right	85.2238	2	1	3.08282	6	2008-02-18	1.79588	1.79588	1.79588	#NULL!	#NULL!	#NULL!	#NULL!	42	43	0	#NULL!	#NULL!	#NULL!	#NULL!	#NULL!	#NULL!	#NULL!	#NULL!	#NULL!
Left	85.3771	2	3	3.00068	2	2008-06-02	0.79588	#NULL!	#NULL!	1	#NULL!	#NULL!	#NULL!	#NULL!	#NULL!	#NULL!	#NULL!	#NULL!	#NULL!	#NULL!	#NULL!	#NULL!	#NULL!	#NULL!	#NULL!
Right	72.4819	2	1	5.05407	4	2010-06-28	0.39794	0.39794	0.39794	0.30103	0.200659	0.30103	#NULL!	#NULL!	#NULL!	#NULL!	44	48	150	45	47.62	165	43.75	46.5	165
Right	51.0527	1	1	11.1513	2	2017-01-01	0.49485	#NULL!	0.39794	0.200659	0.39794	0.30103	0.49485	#NULL!	#NULL!	#NULL!	41.75	44.62	115	43	44.25	145	#NULL!	#NULL!	#NULL!
Left	67.4661	2	3	11.373	2	2017-01-01	0.49485	0.49485	#NULL!	#NULL!	0.200659	#NULL!	#NULL!	42.75	43.5	150	#NULL!	#NULL!	#NULL!	#NULL!	#NULL!	#NULL!	42	44.25	15
Right	65.8727	2	1	12.7173	6	2017-01-01	0.69897	0.30103	0.39794	0.200659	0.200659	0.30103	0.200659	43.5	45	0	40	45	130	38.1	44.1	0	35.5	46.5	180
Right	74.9678	2	1	6.48871	2	2010-10-04	0.79588	0.30103	0.200659	#NULL!	0	0.09691	#NULL!	45.75	49.25	118	44.62	47.37	177	#NULL!	#NULL!	#NULL!	44.25	48.25	165
Right	75.7426	1	1	1.18549	2	2005-08-28	0.30103	0.39794	0.39794	#NULL!	#NULL!	#NULL!	#NULL!	38.4	53.7	51	36.75	41.5	50	#NULL!	#NULL!	#NULL!	#NULL!	#NULL!	#NULL!
Left	72.9199	1	3	8.32033	2	2013-11-01	2.5	0.49485	0.39794	0.69897	0.200659	0.49485	#NULL!	#NULL!	#NULL!	#NULL!	38.5	42	175	35.17	52.52	90	44.75	52.75	85
Right	76.9719	1	1	5.16632	2	2009-11-16	0.69897	0.39794	0.39794	0.09691	0.09691	0.200659	#NULL!	43.4	44.3	34	43.75	47.25	95	43.5	46.5	110	40.75	43.25	145
Right	69.5195	2	1	5.86448	2	2010-05-26	1.79588	#NULL!	0.39794	0.09691	#NULL!	#NULL!	#NULL!	#NULL!	#NULL!	#NULL!	43.87	51.75	115	44.75	48.29	135	43.5	50	140
Right	73.9822	1	3	11.5483	2	2017-01-01	0.79588	0.30103	0.30103	0.200659	0.200659	0.30103	#NULL!	#NULL!	#NULL!	#NULL!	41	49	10	#NULL!	#NULL!	#NULL!	41.5	46.5	35
Left	77.4839	2	3	12.4298	2	2017-01-01	1.79588	0.39794	0.49485	0.09691	0.200659	0.200659	0.79588	#NULL!	#NULL!	#NULL!	43.75	45.37	140	47.25	51.5	40	47	53.75	20
Right	69.9384	2	3	12.063	2	2017-01-01	0.39794	#NULL!	0.30103	0.09691	0.09691	#NULL!	#NULL!	44.6	45.1	93	40.5	45	85	43	45.5	175	#NULL!	#NULL!	#NULL!
Right	81.4867	1	1	0.229979	99	2005-04-27	1.30103	#NULL!	#NULL!	#NULL!	#NULL!	#NULL!	#NULL!	39	41	90	#NULL!	#NULL!	#NULL!	#NULL!	#NULL!	#NULL!	#NULL!	#NULL!	#NULL!
Right	79.6304	2	2	4.17248	6	2010-02-16	1	0.49485	#NULL!	0.39794	#NULL!	#NULL!	#NULL!	42	44.5	30	#NULL!	#NULL!	#NULL!	41.75	43.5	35	#NULL!	#NULL!	#NULL!
Left	72.846	2	1	4.93	7	2017-01-01	0.39794	0.39794	0.30103	0.79588	0.49485	0.49485	0.49485	#NULL!	#NULL!	#NULL!	47.25	48.75	80	#NULL!	#NULL!	#NULL!	#NULL!	#NULL!	#NULL!
Left	70.4969	2	3	4.15606	1	2009-10-12	0.69897	0.49485	0.49485	0.30103	0.09691	#NULL!	#NULL!	#NULL!	#NULL!	#NULL!	37	43	40	39.5	46.87	120	#NULL!	#NULL!	#NULL!
Left	72.293	1	3	11.4524	1	2017-01-01	1.30103	0.09691	0.30103	0.200659	0.09691	0.09691	#NULL!	#NULL!	#NULL!	#NULL!	42.5	44.5	125	42.87	48.62	35	42	47.5	35
Left	66.4613	2	1	12.3778	2	2017-01-01	0.39794	0.49485	0.39794	0.39794	0.200659	0.39794	0.09691	#NULL!	#NULL!	#NULL!	45.62	49.37	25	46.25	47.37	90	#NULL!	#NULL!	#NULL!
Left	79.1814	2	3	7.72895	4	2012-05-04	0.69897	0.79588	0.39794	0.49485	0.30103	0.39794	#NULL!	43.5	44.75	180	40.5	42.5	100	38.75	40	5	#NULL!	#NULL!	#NULL!
Left	76.7146	1	3	7.10198	2	2012-05-14	0.39794	0.39794	0.09691	0.39794	0.49485	0.200659	#NULL!	#NULL!	#NULL!	#NULL!	40.25	44.75	40	38.25	43.25	35	42.75	48.25	170
Right	65.4292	2	3	11.3374	2	2017-01-01	0.49485	0.200659	0.09691	0.200659	0	0.09691	0.154902	#NULL!	#NULL!	#NULL!	40.12	45.5	0	39.12	45.25	180	37.5	45.75	180
Right	68.7201	2	1	12.2765	2	2017-01-01	0.30103	#NULL!	0.30103	0.39794	#NULL!	#NULL!	0.39794	#NULL!	#NULL!	#NULL!	44	46.25	70	43.25	48.62	60	#NULL!	#NULL!	#NULL!
Left	83.8275	1	1	5.31691	4	2011-09-15	2.18046	0.69897	0.60206	0.49485	0.69897	0.69897	#NULL!	#NULL!	#NULL!	#NULL!	44.75	46.25	35	#NULL!	#NULL!	#NULL!	#NULL!	#NULL!	#NULL!
Right	80.9692	1	2	7.77823	6	2012-12-11	0.79588	#NULL!	0.69897	0.69897	0.49485	0.69897	#NULL!	41.75	42.25	160	48.5	56.25	55	#NULL!	#NULL!	#NULL!	52.5	56.25	40
Right	66.7269	2	1	3.88775	1	2010-02-22	0.69897	0	0.09691	0.30103	#NULL!	#NULL!	#NULL!	#NULL!	#NULL!	#NULL!	40.5	43	155	#NULL!	#NULL!	#NULL!	#NULL!	#NULL!	#NULL!
Right	78.0041	1	3	1.97947	2	2007-08-10	1.79588	1	0.69897	#NULL!	#NULL!	#NULL!	#NULL!	#NULL!	#NULL!	#NULL!	39.5	44.75	130	#NULL!	#NULL!	#NULL!	#NULL!	#NULL!	#NULL!
Right	68.9473	2	3	12.219	5	2017-01-01	0.49485	0.30103	0.39794	0.39794	0.39794	0.200659	0.69897	43	46	75	41.5	43.5	80	42.5	43.37	175	39.75	44	15
Right	66.412	1	3	6.30253	2	2011-07-04	1.30103	1	1.30103	0.79588	0.49485	0.200659	#NULL!	#NULL!	#NULL!	#NULL!	#NULL!	#NULL!	#NULL!	34.37	42	95	#NULL!	#NULL!	#NULL!
Right	76.2355	1	1	11.7755	1	2017-01-01	0.69897	0.69897	0.69897	0.69897	#NULL!	0.79588	#NULL!	#NULL!	#NULL!	#NULL!	45.62	49.62	50	45	48.25	35	47	50	15
Right	77.1307	1	3	10.8802	2	2017-01-01	0.69897	0.39794	0.30103	0.30103	#NULL!	#NULL!	0.154902	#NULL!	#NULL!	#NULL!	38.5	48	140	41.5	50.75	160	41	42.75	69
Left	85.076	1	1	1.01027	2	2005-07-04	0.79588	0.69897	0.49485	#NULL!	#NULL!	#NULL!	#NULL!	#NULL!	#NULL!	#NULL!	#NULL!	#NULL!	#NULL!	#NULL!	#NULL!	#NULL!	#NULL!	#NULL!	#NULL!
Right	39.6934	2	1	8.56947	2	2012-12-13	1.48149	0.49485	0.200659	0.09691	0.200659	0.30103	#NULL!	#NULL!	#NULL!	#NULL!	35.75	37	110	34	37.5	95	34	37	95
Right	66.2587	2	2	12.2026	6	2017-01-01	0.39794	0.39794	0.69897	0.39794	0.39794	#NULL!	#NULL!	#NULL!	#NULL!	#NULL!	37.75	40.62	160	36.4	43.8	90	#NULL!	#NULL!	#NULL!
Right	77.2895	2	3	12.2355	2	2017-01-01	0.69897	0.39794	0.39794	0.200659	0.69897	0.49485	0.39794	#NULL!	#NULL!	#NULL!	42.75	48.25	10	42.12	45.62	-5	43	46	5
Left	74.8966	2	3	8.09035	2	2013-04-26	0.79588	0.79588	#NULL!	0.30103	0.39794	#NULL!	#NULL!	#NULL!	#NULL!	#NULL!	#NULL!	#NULL!	#NULL!	#NULL!	#NULL!	#NULL!	#NULL!	#NULL!	#NULL!
Right	59.8823	2	1	9.30869	5	2014-02-17	1.30103	#NULL!	1.30103	0.39794	0.39794	0.39794	#NULL!	#NULL!	#NULL!	#NULL!	45.25	51.75	75	48.5	52	160	45	50.75	120
Right	78.987	1	1	4.35866	7	2009-03-13	1.30103	0.30103	0.09691	0.09691	0.30103	#NULL!	#NULL!	#NULL!	#NULL!	#NULL!	40.25	45.25	5	41	45.5	10	#NULL!	#NULL!	#NULL!
Right	75.5373	2	1	3.57563	2	2008-06-23	0.49485	0.200659	0.200659	0.30103	0.30103	#NULL!	#NULL!	#NULL!	#NULL!	#NULL!	46	48.25	160	#NULL!	#NULL!	#NULL!	#NULL!	#NULL!	#NULL!
Unknown	76.898	2	3	3.64408	2	2009-11-27	1	1.22185	0.200659	0.200659	#NULL!	#NULL!	#NULL!	43.9	44.5	55	#NULL!	#NULL!	#NULL!	42	47	175	#NULL!	#NULL!	#NULL!
Left	63.8001	2	1	6.38741	2	2011-07-08	0.69897	0.39794	0.49485	0.49485	0.30103	0.30103	#NULL!	#NULL!	#NULL!	#NULL!	41.12	44.62	130	41.62	45	145	38.25	41.5	160
Right	65.065	2	3	5.12252	2	2011-07-08	1	0.30103	0.200659	0.39794	#NULL!	#NULL!	#NULL!	45.75	47	125	41.37	42.12	20	39.5	41.25	95	38.5	42.5	32
Left	76.9637	2	1	3.45243	1	2010-02-24	0.39794	0.30103	0.30103	#NULL!	#NULL!	#NULL!	#NULL!	45.75	46.37	175	40.6	43.87	55	#NULL!	#NULL!	#NULL!	#NULL!	#NULL!	#NULL!
Left	75.321	1	3	10.2094	2	2017-01-01	0.69897	1.48149	0.39794	0.200659	0.200659	0.200659	0.09691	43	45.75	40	45.12	47.62	45	45.5	47.25	140	#NULL!	#NULL!	#NULL!
Right	54.0342	1	3	1.77413	6	2008-08-18	0.69897	0.49485	#NULL!	#NULL!	#NULL!	#NULL!	#NULL!	#NULL!	#NULL!	#NULL!	#NULL!	#NULL!	#NULL!	#NULL!	#NULL!	#NULL!	#NULL!	#NULL!	#NULL!
Left	72.1506	2	1	2.02875	2	2009-01-26	0.69897	0.39794	0.30103	0.30103	#NULL!	#NULL!	#NULL!	#NULL!	#NULL!	#NULL!	39.5	45	40	40.5	45.25	55	#NULL!	#NULL!	#NULL!
Left	72.7967	2	2	8.30938	99	2014-08-11	0.69897	1.22185	0.09691	#NULL!	0.200659	0.60206	#NULL!	#NULL!	#NULL!	#NULL!	42.25	46.25	0	#NULL!	#NULL!	#NULL!	42.2	45.7	4
Right	89.347	2	1	6.50513	1	2012-11-22	0.49485	0.200659	0.39794	0.30103	0.30103	0.200659	#NULL!	#NULL!	#NULL!	#NULL!	44.37	47.12	155	45.75	48.75	155	#NULL!	#NULL!	#NULL!
Left	65.0513	2	2	10.2861	4	2017-01-01	0.39794	0	0	0.09691	0	0	0	#NULL!	#NULL!	#NULL!	41	41.87	150	41.5	42.25	150	#NULL!	#NULL!	#NULL!
Left	60.1232	2	1	10.1109	2	2017-01-01	0.69897	0.39794	0.30103	0.39794	0.39794	0.30103	#NULL!	41.7	42.5	13	40	43.25	90	42.75	45.5	75	44.25	45.75	50
Right	82.2122	2	3	10.1848	4	2017-01-01	0.49485	0.39794	0.30103	0.79588	0.39794	0.49485	#NULL!	#NULL!	#NULL!	#NULL!	43.75	48.75	80	40.5	54	5	#NULL!	#NULL!	#NULL!
Right	61.013	1	2	10.6256	2	2017-01-01	0.49485	0.09691	0.09691	0	0	0	0.0457575	41.5	42.5	137	41.25	42.75	115	41	42.75	110	#NULL!	#NULL!	#NULL!
Left	73.5222	1	3	10.3025	1	2017-01-01	0.49485	0.200659	0.39794	0.30103	0.200659	0.30103	0.79588	41.7	42.4	126	37.12	44.37	170	44	46.5	135	46	47.25	97
Unknown	70.8337	2	2	10.0753	2	2017-01-01	1	0.49485	0.39794	0.39794	0.200659	0.49485	#NULL!	#NULL!	#NULL!	#NULL!	44	45.75	20	43.25	45.75	15	#NULL!	#NULL!	#NULL!
Left	62.694	1	3	3.0308	2	2009-06-24	0.49485	0.30103	0.200659	#NULL!	#NULL!	#NULL!	#NULL!	#NULL!	#NULL!	#NULL!	39.75	45.12	65	#NULL!	#NULL!	#NULL!	#NULL!	#NULL!	#NULL!
Right	74.4613	1	3	1.60438	2	2008-06-08	1	0.39794	#NULL!	#NULL!	#NULL!	#NULL!	#NULL!	43	43.5	25	#NULL!	#NULL!	#NULL!	#NULL!	#NULL!	#NULL!	#NULL!	#NULL!	#NULL!
Right	55.6167	1	2	10.0507	5	2017-01-01	0.49485	0.39794	0.49485	0.39794	0.30103	0.69897	0.30103	#NULL!	#NULL!	0	41	42.25	55	40	41.75	35	#NULL!	#NULL!	#NULL!
Right	79.5619	2	1	0.659822	2	2007-09-13	2	0.69897	#NULL!	#NULL!	#NULL!	#NULL!	#NULL!	#NULL!	#NULL!	#NULL!	#NULL!	#NULL!	#NULL!	#NULL!	#NULL!	#NULL!	#NULL!	#NULL!	#NULL!
Right	62.7105	1	2	5.94935	2	2013-01-04	0.49485	0.09691	0	0	0.49485	0	#NULL!	44.25	45.75	146	43.5	44.75	40	43.75	45	45	44.75	46	40
Right	55.707	2	2	3.12389	2	2010-03-16	0.69897	0.30103	0.39794	0.30103	0.39794	#NULL!	#NULL!	#NULL!	#NULL!	#NULL!	41	42.25	40	41.5	42.75	35	#NULL!	#NULL!	#NULL!
Left	62.5161	1	1	2.52704	7	2009-06-17	0.60206	0.30103	0.39794	2	#NULL!	#NULL!	#NULL!	42	50	120	40.5	42.75	160	#NULL!	#NULL!	#NULL!	#NULL!	#NULL!	#NULL!
Right	78.0096	2	3	2.96509	2	2009-11-30	1.30103	0.49485	0.69897	1.30103	1.30103	#NULL!	#NULL!	#NULL!	#NULL!	#NULL!	#NULL!	#NULL!	#NULL!	#NULL!	#NULL!	#NULL!	#NULL!	#NULL!	#NULL!
Right	76.4517	1	3	9.88364	1	2017-01-01	0.39794	0.200659	0.09691	0.09691	0.200659	0.09691	#NULL!	44.2	46	103	42.75	44.5	25	43.5	44.75	40	43.9	45.8	65
Right	72.9117	1	3	3.24709	2	2009-09-18	0.60206	0.30103	0.200659	0.30103	#NULL!	#NULL!	#NULL!	#NULL!	#NULL!	#NULL!	49.5	51	145	44.25	49.75	65	#NULL!	#NULL!	#NULL!
Right	86.694	2	2	3.24983	3	2009-12-21	0.79588	0.30103	0.200659	0.09691	0.09691	#NULL!	#NULL!	42	43	160	44.25	44.87	25	44	45	20	#NULL!	#NULL!	#NULL!
Right	71.4168	1	2	5.05681	4	2011-12-12	1	0.39794	0.30103	0.200659	0.200659	0.30103	#NULL!	#NULL!	#NULL!	#NULL!	44.25	45.25	90	44.75	45.75	85	#NULL!	#NULL!	#NULL!
Right	76.9144	2	2	10	2	2017-02-20	0.69897	0.30103	#NULL!	0.200659	0	#NULL!	0.39794	#NULL!	#NULL!	#NULL!	#NULL!	#NULL!	#NULL!	44	46.5	20	#NULL!	#NULL!	#NULL!
Left	75.1348	1	3	5.013	2	2012-02-13	#NULL!	0.09691	0.09691	#NULL!	0.49485	#NULL!	#NULL!	#NULL!	#NULL!	#NULL!	43	45.75	130	42	44.25	150	#NULL!	#NULL!	#NULL!
Left	57.6235	2	3	3.92	7	2010-12-17	0.79588	0.30103	0.39794	0.69897	0.49485	#NULL!	#NULL!	42	42.5	10	36.75	41.25	20	39.75	45.25	60	#NULL!	#NULL!	#NULL!
Right	54.089	1	2	10.1081	4	2017-01-01	1	0.200659	0.200659	0.200659	0.09691	#NULL!	0.39794	43.5	44.7	80	43	44.25	60	43	44.5	60	#NULL!	#NULL!	#NULL!
Right	72.6489	2	3	9.80424	4	2017-01-01	0.69897	0.200659	0.200659	0.200659	0.200659	0.200659	#NULL!	41.5	43	90	36.5	42.8	90	42	49.5	70	43.8	50.6	90
Right	87.1841	2	2	2.02053	2	2009-03-13	1	0.49485	0.60206	0.49485	#NULL!	#NULL!	#NULL!	#NULL!	#NULL!	#NULL!	44.5	49	45	43.5	47.5	45	#NULL!	#NULL!	#NULL!
Right	76.9884	2	3	9.76865	4	2017-01-01	0.69897	0.49485	0.49485	0.39794	0.39794	0.60206	#NULL!	42	42.5	177	43	48	50	41.75	47.5	50	41	45.75	47
Right	73.9384	1	3	2.00137	2	2009-02-27	0.49485	0.39794	0.39794	#NULL!	#NULL!	#NULL!	#NULL!	#NULL!	#NULL!	#NULL!	39.75	41.5	120	#NULL!	#NULL!	#NULL!	#NULL!	#NULL!	#NULL!
Left	64.2847	1	2	9.74949	2	2017-01-01	0.49485	0.69897	0.39794	#NULL!	0.69897	0.49485	0.49485	42.75	44.5	45	42.5	43.5	10	#NULL!	#NULL!	#NULL!	#NULL!	#NULL!	#NULL!
Left	48.7721	1	2	9.9165	5	2017-01-01	0.49485	0	0	0.39794	0	0	0.154902	#NULL!	#NULL!	#NULL!	39.5	41.5	60	#NULL!	#NULL!	#NULL!	#NULL!	#NULL!	#NULL!
Right	67.2197	1	2	9.74401	2	2017-01-01	0.49485	0.30103	0.39794	0.30103	0.200659	0.200659	0.200659	44.6	46.3	153	43.75	46.25	40	#NULL!	#NULL!	#NULL!	44.25	46.25	45
Right	49.4374	1	3	10.5708	2	2017-01-01	0.30103	#NULL!	0.69897	0.60206	1.48149	#NULL!	#NULL!	43	43.25	104	#NULL!	#NULL!	#NULL!	44.5	46.75	100	#NULL!	#NULL!	#NULL!
Right	75.5346	1	2	4.65161	4	2011-12-05	0.49485	0.49485	0.49485	0.39794	0.39794	0.30103	#NULL!	#NULL!	#NULL!	#NULL!	40.5	43.75	40	41.5	42.5	40	41	43.5	30
Right	73.0431	1	1	1.30322	7	2008-08-04	#NULL!	1.30103	1	#NULL!	#NULL!	#NULL!	#NULL!	#NULL!	#NULL!	#NULL!	#NULL!	#NULL!	#NULL!	#NULL!	#NULL!	#NULL!	#NULL!	#NULL!	#NULL!
Left	61.7139	2	2	9.70568	1	2017-01-01	0.60206	0.39794	0.09691	0.09691	0.09691	0	0.0457575	42.5	43	66	41.75	42.25	45	42	42.25	50	41.9	42.6	54
Left	90.2697	2	1	5.58248	2	2012-11-22	2	0.39794	0.39794	0.30103	0.09691	0.200659	#NULL!	#NULL!	#NULL!	#NULL!	45.75	48.25	35	46	49	160	#NULL!	#NULL!	#NULL!
Right	72.219	2	2	2.83368	2	2010-03-01	0.69897	0.200659	0.200659	#NULL!	#NULL!	#NULL!	#NULL!	#NULL!	#NULL!	#NULL!	43.5	45	60	#NULL!	#NULL!	#NULL!	#NULL!	#NULL!	#NULL!
Right	67.6249	1	3	3.10472	2	2010-06-09	1.30103	0.79588	0.30103	0.30103	0.39794	#NULL!	#NULL!	#NULL!	#NULL!	#NULL!	46	54.75	10	#NULL!	#NULL!	#NULL!	#NULL!	#NULL!	#NULL!
Right	78.8966	2	2	9.65366	1	2017-01-01	1	#NULL!	0.200659	0.09691	0.09691	#NULL!	#NULL!	#NULL!	#NULL!	#NULL!	41.75	44.75	45	42.5	44.5	40	#NULL!	#NULL!	#NULL!
Right	85.859	2	3	2.0178	2	2009-05-15	1.30103	0.49485	0.60206	1.30103	#NULL!	#NULL!	#NULL!	#NULL!	#NULL!	#NULL!	40.25	44.75	170	39	51	180	#NULL!	#NULL!	#NULL!
Right	67.0007	1	2	9.6345	2	2017-01-01	0.49485	0.200659	0.200659	0.09691	0	0.09691	#NULL!	45	45.5	10	41.25	42.5	115	42.25	43	50	42.5	43.25	15
Left	75.5537	1	2	3.1102	1	2010-07-08	0.79588	0.200659	0.30103	0.30103	0.200659	#NULL!	#NULL!	#NULL!	#NULL!	#NULL!	43	44	125	42.75	43.75	145	#NULL!	#NULL!	#NULL!
Right	59.2279	2	2	9.59617	4	2017-01-01	0.49485	0.69897	0.79588	0.79588	0.69897	0.79588	0.49485	43.75	45.5	80	41	43.25	75	41	42.75	115	#NULL!	#NULL!	#NULL!
Right	48.7721	1	3	9.59343	2	2017-01-01	2	0.30103	0.09691	0.09691	0.200659	0.09691	#NULL!	#NULL!	#NULL!	#NULL!	42.75	45.75	165	43.75	46.25	145	43.5	45.25	155
Left	51.4442	1	2	9.59343	5	2017-01-01	0.49485	0.49485	0.39794	0.39794	0.39794	#NULL!	0.39794	40.12	41.37	95	39	40.25	170	39.25	40.5	175	#NULL!	#NULL!	#NULL!
Left	73.8919	2	2	1.00753	2	2008-06-02	1.48149	0.09691	#NULL!	#NULL!	#NULL!	#NULL!	#NULL!	#NULL!	#NULL!	#NULL!	42	42.5	25	#NULL!	#NULL!	#NULL!	#NULL!	#NULL!	#NULL!
Left	83.2909	2	2	9.577	2	2017-01-01	0.69897	0.200659	0.200659	0.200659	0.200659	0.30103	#NULL!	40	41.9	0	39.5	42	10	40	42.25	37	39.75	43	35
Right	69.4757	2	2	9.57426	2	2017-01-01	0.39794	0	0.09691	0	-0.09691	-0.09691	#NULL!	#NULL!	#NULL!	#NULL!	44.25	45.75	80	44.5	45.75	80	44.6	45.3	96
Right	68.1068	2	2	0.290212	4	2007-09-21	1.30103	#NULL!	#NULL!	#NULL!	#NULL!	#NULL!	#NULL!	45	46	180	#NULL!	#NULL!	#NULL!	#NULL!	#NULL!	#NULL!	#NULL!	#NULL!	#NULL!
Left	73.3032	2	3	9.5551	4	2017-01-01	1	0.200659	0.200659	0.30103	0.30103	0.39794	0.39794	#NULL!	#NULL!	#NULL!	36	42	105	40.5	42.25	70	41.75	43.5	80
Right	87.05	2	2	9.53867	2	2017-01-01	0.69897	0.39794	0.39794	#NULL!	#NULL!	#NULL!	#NULL!	37.62	39	30	37.75	39	15	#NULL!	#NULL!	#NULL!	#NULL!	#NULL!	#NULL!
Right	64.7036	2	2	9.82067	2	2017-01-01	0.49485	0.30103	0.200659	0.200659	0.09691	0.09691	#NULL!	44.3	45.3	38	44	44.75	25	43.5	44	65	43.75	44.75	55
Left	71.948	1	2	5.33333	99	2012-10-25	0.49485	0.49485	0.200659	0.30103	0.39794	0.30103	#NULL!	43.25	46.37	80	43.5	44	155	44	44.5	125	44.7	45.5	53
Right	71.8741	1	2	9.45654	2	2017-01-01	0.39794	0.39794	0.49485	0.30103	0.200659	0.09691	#NULL!	43.4	44.3	85	41.5	43.25	25	42.25	44.5	40	42.3	44.1	53
Right	76.1396	1	1	8.50376	99	2015-01-05	2	1.79588	0.30103	0.09691	0.09691	0.30103	#NULL!	#NULL!	#NULL!	#NULL!	45	49	120	45.75	49.5	60	#NULL!	#NULL!	#NULL!
Left	72.0274	1	2	6.13552	2	2013-09-12	0.60206	0.30103	0.30103	0.30103	0.39794	0.30103	#NULL!	#NULL!	#NULL!	#NULL!	44	44.75	20	44.5	45.5	45	44.6	46.2	43
Right	64.6817	1	2	4.79671	4	2012-06-01	0.39794	#NULL!	0.60206	0.49485	0.60206	#NULL!	#NULL!	#NULL!	#NULL!	#NULL!	42.5	43.75	25	43	45	55	#NULL!	#NULL!	#NULL!
Right	64.3066	1	3	1.4976	4	2009-02-12	0.69897	#NULL!	0.39794	#NULL!	#NULL!	#NULL!	#NULL!	#NULL!	#NULL!	#NULL!	40	41	45	#NULL!	#NULL!	#NULL!	#NULL!	#NULL!	#NULL!
Left	76.1095	2	2	9.42094	1	2017-01-01	0.69897	0.30103	#NULL!	0.09691	0.200659	0.49485	#NULL!	#NULL!	#NULL!	#NULL!	#NULL!	#NULL!	#NULL!	42.5	43.5	125	40.75	42.5	20
Right	75.9644	2	2	9.34428	4	2017-01-01	0.49485	0.69897	0.79588	0.886057	0.79588	1.30103	#NULL!	45.5	46	90	44.25	46.25	45	44	46.5	35	#NULL!	#NULL!	#NULL!
Left	73.1472	1	3	9.3306	5	2017-01-01	0.69897	#NULL!	0.49485	0.09691	0.09691	0.200659	#NULL!	#NULL!	#NULL!	#NULL!	45.75	47.75	70	46.25	51.75	10	45.25	52	178
Left	83.102	2	3	3.1102	4	2010-10-15	0.69897	0.39794	0.09691	0.200659	1.22185	#NULL!	#NULL!	45.75	47.75	180	51.75	53.75	145	48.5	52.5	90	#NULL!	#NULL!	#NULL!
Left	62.4969	2	2	9.27036	2	2017-01-01	0.69897	0.39794	0.39794	0.30103	0.200659	0.09691	#NULL!	43.7	46.1	115	43.5	44.75	145	#NULL!	#NULL!	#NULL!	43.3	45.2	152
Left	87.6304	2	1	1.20465	7	2008-10-06	0.69897	1.30103	0.886057	#NULL!	#NULL!	#NULL!	#NULL!	#NULL!	#NULL!	#NULL!	38.5	53	54	#NULL!	#NULL!	#NULL!	#NULL!	#NULL!	#NULL!
Right	66.2396	2	1	11.0938	2	2017-01-01	0.30103	0.49485	0.200659	0.200659	0.39794	0.09691	0.0457575	#NULL!	#NULL!	#NULL!	43.5	45.25	25	#NULL!	#NULL!	#NULL!	44.25	46.25	158
Left	66.0068	2	2	9.16906	1	2017-01-01	0.69897	0.30103	0.09691	0.09691	0	#NULL!	0.0457575	#NULL!	#NULL!	#NULL!	42.25	43.75	20	42.5	43.7	25	#NULL!	#NULL!	#NULL!
Left	69.4949	2	2	3.06366	2	2010-11-29	0.49485	0.200659	0.69897	0.09691	0	#NULL!	#NULL!	43	44.5	120	40	43.5	65	42.5	43.75	145	#NULL!	#NULL!	#NULL!
Right	68.1697	2	2	9.15264	4	2017-01-01	0.39794	0.49485	#NULL!	0.39794	0.200659	0.200659	#NULL!	44	45.1	67	42.75	44.75	20	42.75	44.75	15	42.25	44.5	15
Right	71.1595	2	2	9.13073	2	2017-01-01	2.5	0.39794	0.200659	0.200659	0.09691	0	#NULL!	#NULL!	#NULL!	#NULL!	44.75	45.75	45	45.25	46	50	46	47	50
Left	84.9884	2	2	9.11157	5	2017-01-01	0.49485	0.39794	0.39794	0.49485	0.69897	1.30103	#NULL!	42.5	48.62	170	42.25	45.75	5	45	50.5	20	#NULL!	#NULL!	#NULL!
Left	68.3751	2	2	1.29227	4	2009-03-13	0.60206	#NULL!	#NULL!	#NULL!	#NULL!	#NULL!	#NULL!	#NULL!	#NULL!	#NULL!	#NULL!	#NULL!	#NULL!	#NULL!	#NULL!	#NULL!	#NULL!	#NULL!	#NULL!
Left	71.4141	2	3	3.6386	2	2010-03-01	0.200659	0.09691	0.200659	0.200659	#NULL!	#NULL!	#NULL!	#NULL!	#NULL!	#NULL!	46.62	47	115	45.75	47.5	80	#NULL!	#NULL!	#NULL!
Right	80.0137	2	2	3.23614	2	2011-02-28	0.49485	0.39794	#NULL!	0.200659	0.200659	#NULL!	#NULL!	45.25	46.25	140	44.25	45	55	44.5	45.25	50	#NULL!	#NULL!	#NULL!
Left	84.3203	1	1	3.11567	4	2011-01-17	2.5	0.200659	0.09691	0	0.09691	#NULL!	#NULL!	47.5	50	110	43.75	45	80	44	44.75	65	#NULL!	#NULL!	#NULL!
Right	61.3169	2	2	9.05955	4	2017-01-01	0.69897	0.39794	0.39794	0.30103	0.39794	0.39794	#NULL!	41	42	110	40.25	41.25	20	40.75	41.5	20	41.1	41.9	23
Left	80.1095	2	2	9.05681	6	2017-01-01	0.79588	0.39794	0.200659	0.30103	0.30103	0.79588	#NULL!	43.12	43.87	160	43.5	44.25	55	43.5	44.25	65	#NULL!	#NULL!	#NULL!
Right	80.9692	2	2	9.05407	2	2017-01-01	0.69897	#NULL!	0.09691	#NULL!	0.200659	0.09691	#NULL!	#NULL!	#NULL!	#NULL!	42	42.75	5	#NULL!	#NULL!	#NULL!	41.75	43.25	25
Left	77.6345	1	3	7.94251	99	2015-12-12	1	1.22185	0.30103	0.30103	0.39794	#NULL!	#NULL!	#NULL!	#NULL!	#NULL!	40.5	47.25	45	41	47.5	50	#NULL!	#NULL!	#NULL!
Left	54.9268	2	2	8.98289	1	2017-01-01	0.79588	0.69897	0.49485	0.69897	0.60206	#NULL!	#NULL!	44.58	46.42	121	44.75	45.75	100	44	44.5	180	#NULL!	#NULL!	#NULL!
Left	63.6715	1	2	8.98015	1	2017-01-01	0.39794	0.09691	0.09691	0	0	0	#NULL!	45.5	47	25	43.75	44.75	180	43.5	44.75	10	43.8	45	20
Left	77.6756	1	2	3.02533	4	2011-01-31	0.79588	0.39794	0.39794	0.39794	0.39794	#NULL!	#NULL!	42.62	45	35	42.25	43.5	10	42.75	43.75	25	#NULL!	#NULL!	#NULL!
Right	63.3183	1	2	8.93908	2	2017-01-01	0.69897	0	0	#NULL!	0	0.0457575	#NULL!	42.67	43.21	10	42.25	43.5	10	42.25	43.5	15	42.75	42.75	20
Right	74.5736	2	2	6.53251	99	2014-08-11	0.49485	0.200659	0.200659	0.200659	0.200659	0.200659	#NULL!	43.1	45.3	140	42.5	44	175	43.75	45.25	5	43.25	44.75	11
Left	59.8166	2	2	1.28405	2	2009-05-13	1.30103	0.30103	0.200659	#NULL!	#NULL!	#NULL!	#NULL!	#NULL!	#NULL!	#NULL!	41.75	43.75	135	#NULL!	#NULL!	#NULL!	#NULL!	#NULL!	#NULL!
Left	80.7255	1	2	4.11225	5	2012-03-19	1.48149	0.30103	0.30103	0.200659	0.30103	#NULL!	#NULL!	#NULL!	#NULL!	#NULL!	41	43.25	10	41.25	43.75	10	#NULL!	#NULL!	#NULL!
Left	64.7173	1	2	6.71869	7	2014-04-14	0.69897	0.39794	1.22185	0.200659	0.200659	0.09691	#NULL!	43.2	44.2	160	43	44.5	180	43	44.25	30	43.6	45.1	18
Right	62.9541	2	2	4.13415	4	2012-04-02	0.49485	0.200659	0.39794	0.39794	1	#NULL!	#NULL!	41.6	42.1	84	41.25	41.75	20	42	43.5	165	#NULL!	#NULL!	#NULL!
Right	72.2163	1	3	8.86516	4	2017-01-01	0.49485	0.69897	0.49485	0.30103	0.09691	#NULL!	#NULL!	44	44.5	90	#NULL!	#NULL!	#NULL!	41	52	130	43	45	167
Right	57.4675	1	2	8.86242	2	2017-01-01	0.39794	0.39794	0.39794	#NULL!	1.09691	0.200659	#NULL!	41.36	42.83	100	41	42.25	45	#NULL!	#NULL!	#NULL!	41.25	42.5	55
Left	56.8186	1	2	8.84873	2	2017-01-01	0.69897	0.200659	0.200659	0.200659	0.200659	#NULL!	#NULL!	42	42.9	104	41	41.25	10	40.75	41.75	165	#NULL!	#NULL!	#NULL!
Left	75.2745	2	2	8.82957	4	2017-01-01	0.49485	0.30103	0.30103	0.30103	0.200659	0.200659	#NULL!	42.87	43.87	5	42.25	44.5	5	41.75	44	0	41.25	44	6
Right	68.1889	2	2	8.82409	1	2017-01-01	0.49485	0.30103	0.39794	0.30103	0.39794	#NULL!	#NULL!	42.8	43.8	95	43	44	80	#NULL!	#NULL!	#NULL!	#NULL!	#NULL!	#NULL!
Right	71.1896	1	2	8.95825	2	2017-01-01	0.49485	0.200659	0.200659	0.200659	0.200659	0.200659	#NULL!	42.4	44.1	40	40.75	43.5	30	42	45	30	#NULL!	#NULL!	#NULL!
Left	61.0267	1	2	8.76934	4	2017-01-01	0.69897	0.200659	0.09691	0	0	0.0457575	#NULL!	#NULL!	#NULL!	#NULL!	41.25	43.5	160	41.75	43.75	165	#NULL!	#NULL!	#NULL!
Left	79.0281	2	2	8.71458	2	2017-01-01	0.39794	0.09691	0.09691	0.09691	0.09691	0.09691	#NULL!	42	43.5	8	41.25	44	5	41.5	44.25	5	42	45	10
Left	57.2485	1	2	3.50992	4	2011-10-27	0.39794	0.200659	0.09691	0.09691	#NULL!	#NULL!	#NULL!	42.5	43.5	90	42	43	115	42	43	120	#NULL!	#NULL!	#NULL!
Left	80.8871	2	2	8.63792	2	2017-01-01	0.30103	0.39794	0.39794	0.200659	0.200659	0.30103	#NULL!	43.5	44.37	5	43.25	44.5	15	44	44.75	65	42.75	45.25	6
Left	78.7789	1	2	1.99042	4	2010-05-17	1	0.30103	0.200659	0.200659	#NULL!	#NULL!	#NULL!	42.3	42.8	54	41.5	42.25	35	42	42.75	55	#NULL!	#NULL!	#NULL!
Left	72.5749	1	2	4.9	7	2013-05-17	0.39794	0.200659	0.30103	0.39794	0.09691	0.79588	#NULL!	42.9	43.75	130	42.25	43.25	110	41.75	43.25	145	42.25	44.5	125
Right	84.794	2	2	3.09925	4	2011-06-28	0.49485	0.39794	0.69897	0.69897	0.49485	#NULL!	#NULL!	42.75	44.75	16	#NULL!	#NULL!	#NULL!	#NULL!	#NULL!	#NULL!	#NULL!	#NULL!	#NULL!
Right	77.0322	2	2	8.59959	2	2017-01-01	0.69897	0.200659	0.200659	0.200659	0.200659	0.200659	#NULL!	41.5	42.75	85	41.5	43.25	40	41.5	43	40	40.6	43.1	48
Right	55.5455	1	2	8.59411	4	2017-01-01	0.79588	0.200659	0.09691	0	0	0.0457575	#NULL!	#NULL!	#NULL!	#NULL!	41.75	44	55	41.75	44	50	#NULL!	#NULL!	#NULL!
Right	70.412	1	1	4.05202	1	2012-06-21	1.79588	0.30103	0.30103	0.09691	0	#NULL!	#NULL!	#NULL!	#NULL!	#NULL!	44.25	48	30	43.5	48	30	#NULL!	#NULL!	#NULL!
Left	60.1643	2	2	8.58042	5	2017-01-01	0.39794	0.09691	0.09691	0.200659	0.09691	0.09691	#NULL!	43	46.62	110	43	43.75	100	43.25	43.75	135	42.7	43.7	125
Right	53.8508	1	1	8.564	2	2017-01-01	0.79588	0.30103	0.30103	0.30103	0.30103	#NULL!	#NULL!	#NULL!	#NULL!	#NULL!	44	46	180	44	45.75	155	#NULL!	#NULL!	#NULL!
Right	77.7522	2	3	3.50719	4	2011-12-19	0.69897	0.39794	0.39794	0.49485	0.30103	#NULL!	#NULL!	#NULL!	#NULL!	#NULL!	46.25	48.5	70	46.25	48.75	75	#NULL!	#NULL!	#NULL!
Right	59.7618	2	2	8.54209	5	2017-01-01	0.60206	0.30103	0.200659	0.200659	0.200659	0.30103	#NULL!	42.25	43.75	0	41.5	43.5	45	#NULL!	#NULL!	#NULL!	41.5	43.75	44
Right	53.8809	1	2	8.53936	2	2017-01-01	0.49485	0.39794	0.39794	0.200659	0.09691	0.200659	#NULL!	44.7	48.56	172	43.75	45	95	43.5	44.5	80	42.1	43.3	91
Left	76.2546	2	2	1.10335	4	2009-07-27	0.60206	0.09691	0.30103	#NULL!	#NULL!	#NULL!	#NULL!	41.5	42.4	123	40.5	41.5	140	#NULL!	#NULL!	#NULL!	#NULL!	#NULL!	#NULL!
Right	90.1054	2	2	0.443532	7	2008-12-04	1.79588	1.79588	#NULL!	#NULL!	#NULL!	#NULL!	#NULL!	43.3	46.1	140	#NULL!	#NULL!	#NULL!	#NULL!	#NULL!	#NULL!	#NULL!	#NULL!	#NULL!
Left	77.8316	1	2	8.50376	4	2017-01-01	0.30103	0.200659	0.09691	0.200659	0.200659	#NULL!	#NULL!	44.5	47.25	90	42.5	44	105	44	45	70	42.25	45	9
Left	79.707	1	3	6.29432	7	2014-10-30	0.30103	0.30103	0.30103	0.30103	0.30103	0.69897	#NULL!	#NULL!	#NULL!	#NULL!	48	53.25	155	49.75	53.75	180	#NULL!	#NULL!	#NULL!
Right	84.4654	1	2	4.01369	2	2012-07-27	0.39794	0.200659	#NULL!	0.09691	0.09691	#NULL!	#NULL!	41.1	41.9	79	#NULL!	#NULL!	#NULL!	40.75	41.5	50	#NULL!	#NULL!	#NULL!
Left	62.4339	2	2	8.44353	5	2017-01-01	0.49485	0.30103	0.30103	0.200659	0.200659	0.30103	#NULL!	42.2	43.3	150	41	42.5	5	#NULL!	#NULL!	#NULL!	#NULL!	#NULL!	#NULL!
Right	65.7276	1	2	5.67009	7	2014-03-31	0.39794	0.39794	0.30103	0.30103	0.30103	0.200659	#NULL!	43.25	43.5	20	42.75	43.25	25	43.25	44.75	40	42.1	44.5	34
Left	80.1424	2	2	3.61944	2	2012-03-19	0.69897	0.30103	1.30103	0.69897	0.49485	3.69897	#NULL!	#NULL!	#NULL!	#NULL!	43.75	45.25	110	44.5	45	170	#NULL!	#NULL!	#NULL!
Right	76.1369	2	2	8.3833	2	2017-01-01	0.49485	0.30103	0.39794	0.200659	0.30103	#NULL!	#NULL!	42.1	44.1	11	42.5	43.75	20	#NULL!	#NULL!	#NULL!	#NULL!	#NULL!	#NULL!
Right	77.3662	1	2	4.22998	4	2012-12-17	0.49485	0.200659	0.200659	0.200659	0.200659	0.154902	#NULL!	#NULL!	#NULL!	#NULL!	39.25	41	20	39	41.25	20	#NULL!	#NULL!	#NULL!
Left	51.3648	2	2	8.25188	1	2017-01-01	0.30103	0.39794	0.49485	0.39794	#NULL!	#NULL!	#NULL!	45.25	46.49	87	44.75	46	160	45.5	46.5	163	#NULL!	#NULL!	#NULL!
Right	79.8795	2	2	3.3922	2	2012-02-24	0.69897	0.200659	0.09691	#NULL!	0	-0.09691	#NULL!	44.75	46.25	60	#NULL!	#NULL!	#NULL!	#NULL!	#NULL!	#NULL!	44.5	46	177
Left	78.1684	1	2	8.23546	2	2017-01-01	0.39794	0.49485	0.69897	0.30103	0.39794	#NULL!	#NULL!	39	40.25	5	38	40	5	38.25	40.5	5	#NULL!	#NULL!	#NULL!
Right	74.4285	2	3	8.17796	4	2017-01-01	1.79588	0.200659	0.30103	0.30103	0.30103	0.30103	#NULL!	#NULL!	#NULL!	#NULL!	42.25	45	85	43.25	46.5	75	39.9	42.5	4
Right	69.6318	1	2	0.386037	7	2009-03-19	0.49485	0.39794	0.30103	0.30103	0.49485	0.30103	#NULL!	43.8	45.4	70	#NULL!	#NULL!	#NULL!	#NULL!	#NULL!	#NULL!	43.25	49	85
Left	55.9671	1	2	4.70637	2	2013-07-15	0.60206	1.79588	#NULL!	#NULL!	#NULL!	#NULL!	#NULL!	43.16	44.41	80	42.5	44	50	#NULL!	#NULL!	#NULL!	#NULL!	#NULL!	#NULL!
Right	56.1205	2	2	8.38604	2	2017-01-01	0.30103	0.39794	0.200659	#NULL!	0.30103	0.30103	#NULL!	#NULL!	#NULL!	#NULL!	43.25	45.25	50	43	45	50	#NULL!	#NULL!	#NULL!
Right	81.1773	1	2	2.82546	4	2011-09-02	0.60206	0.30103	0.200659	0.200659	0.09691	0.154902	#NULL!	42.8	54	35	42	45.25	15	#NULL!	#NULL!	#NULL!	43.75	46	55
Left	81.1307	1	2	1.00753	4	2009-11-16	0.69897	0.200659	0.200659	0.200659	0.200659	#NULL!	#NULL!	43.75	44.5	155	42.75	43.5	30	#NULL!	#NULL!	#NULL!	#NULL!	#NULL!	#NULL!
Left	76.9911	1	2	5.51129	1	2014-05-26	1.30103	0.30103	0.200659	#NULL!	#NULL!	#NULL!	#NULL!	#NULL!	#NULL!	#NULL!	#NULL!	#NULL!	#NULL!	#NULL!	#NULL!	#NULL!	#NULL!	#NULL!	#NULL!
Right	77.5661	2	2	5.02943	7	2013-12-13	1.79588	0.79588	0.79588	0.79588	1	0.79588	#NULL!	#NULL!	#NULL!	#NULL!	43	44.75	30	#NULL!	#NULL!	#NULL!	#NULL!	#NULL!	#NULL!
Left	85.8891	2	2	2.01506	7	2010-12-09	0.49485	0.39794	0.30103	0.30103	0.39794	1.79588	#NULL!	#NULL!	#NULL!	#NULL!	43	48.25	180	#NULL!	#NULL!	#NULL!	41.6	44.5	28
Left	69.3443	2	2	8.06297	2	2017-01-01	0.79588	0.79588	0.79588	#NULL!	#NULL!	#NULL!	#NULL!	46	50	95	43.5	44.5	5	44	44.75	10	#NULL!	#NULL!	#NULL!
Right	77.0787	1	2	3.01437	2	2011-12-16	0.69897	0.49485	0.39794	0.200659	0.30103	0.30103	#NULL!	#NULL!	#NULL!	#NULL!	42.5	44.25	180	43.25	44.75	2	40.7	47.4	87
Left	78.7132	2	2	8.04381	2	2017-01-01	0.49485	0.39794	0.200659	0.200659	0.30103	#NULL!	#NULL!	42.5	43.3	126	42	44.25	180	42.5	44.5	176	#NULL!	#NULL!	#NULL!
Right	75.6769	1	2	8.03833	1	2017-01-01	0.79588	0.39794	0.30103	0.200659	0.200659	0.30103	#NULL!	#NULL!	#NULL!	#NULL!	42.5	44.75	180	42	45	175	41.8	44.9	172
Right	75.718	2	2	2.02875	2	2011-01-17	0.60206	#NULL!	0	#NULL!	#NULL!	0.09691	#NULL!	43.89	44.75	109	43.75	45	55	#NULL!	#NULL!	#NULL!	42.25	44.75	176
Right	61.8125	1	2	4.27652	99	2013-04-18	0.49485	0.30103	0.200659	0.200659	#NULL!	#NULL!	#NULL!	42.75	43.75	15	41.25	43.75	25	41.5	43.5	18	#NULL!	#NULL!	#NULL!
Right	63.5264	1	2	3.2553	2	2012-04-16	1.79588	0.09691	0	0	#NULL!	#NULL!	#NULL!	#NULL!	#NULL!	#NULL!	42.75	43.25	105	#NULL!	#NULL!	#NULL!	#NULL!	#NULL!	#NULL!
Right	69.9055	1	2	7.96441	2	2017-01-01	0.60206	0.39794	0.200659	0.09691	#NULL!	#NULL!	#NULL!	#NULL!	#NULL!	#NULL!	41.25	42	20	41	42.25	17	#NULL!	#NULL!	#NULL!
Right	83.0171	2	2	3.5373	1	2012-07-30	0.60206	0.49485	0.30103	0.30103	0.200659	0.200659	#NULL!	45.5	46.25	180	44.25	46	15	#NULL!	#NULL!	#NULL!	41	42	96
Right	80.6133	2	2	3.02533	1	2012-01-30	0.69897	0.39794	0.39794	0.39794	0.39794	#NULL!	#NULL!	42.2	44.2	176	42	44	5	#NULL!	#NULL!	#NULL!	#NULL!	#NULL!	#NULL!
Right	77.1061	1	2	2.00411	1	2011-01-24	0.39794	0	0.09691	0	0	#NULL!	#NULL!	#NULL!	#NULL!	#NULL!	42.75	45.25	45	#NULL!	#NULL!	#NULL!	#NULL!	#NULL!	#NULL!
Left	85.1773	2	1	5.14442	2	2014-03-20	2.48149	0	0	0.09691	#NULL!	#NULL!	#NULL!	#NULL!	#NULL!	#NULL!	47.25	53	90	48	52	72	#NULL!	#NULL!	#NULL!
Right	76.0219	2	2	7.92334	2	2017-01-01	0.49485	0.49485	0.69897	0.49485	0.49485	#NULL!	#NULL!	43.5	46.25	45	43	46.5	45	#NULL!	#NULL!	#NULL!	#NULL!	#NULL!	#NULL!
Left	84.7556	2	3	0.314853	3	2009-01-29	0.39794	0.79588	0.30103	0.39794	0.30103	0.39794	#NULL!	#NULL!	#NULL!	#NULL!	#NULL!	#NULL!	#NULL!	#NULL!	#NULL!	#NULL!	43.25	46.75	41
Right	72.2793	1	2	0.303901	5	2009-05-25	0.79588	#NULL!	#NULL!	#NULL!	#NULL!	#NULL!	#NULL!	#NULL!	#NULL!	#NULL!	#NULL!	#NULL!	#NULL!	#NULL!	#NULL!	#NULL!	#NULL!	#NULL!	#NULL!
Left	66.6201	2	2	7.90418	2	2017-01-01	1.79588	#NULL!	#NULL!	#NULL!	#NULL!	#NULL!	#NULL!	#NULL!	#NULL!	#NULL!	43.25	45.5	40	#NULL!	#NULL!	#NULL!	#NULL!	#NULL!	#NULL!
Right	78.1437	2	2	7.89049	4	2017-01-01	0.49485	0.09691	0.200659	0.200659	0	0	#NULL!	45	46.25	25	43.5	46	10	43.75	46	6	43.9	45	83
Right	65.87	2	2	0.72553	5	2009-10-19	0.200659	0.39794	0.39794	0.39794	0.30103	0.39794	#NULL!	50.5	55.25	105	#NULL!	#NULL!	#NULL!	#NULL!	#NULL!	#NULL!	45.3	46.6	3
Left	74.0999	2	2	1.28405	4	2010-05-26	1.79588	0.39794	#NULL!	#NULL!	#NULL!	#NULL!	#NULL!	#NULL!	#NULL!	#NULL!	44.25	47	140	#NULL!	#NULL!	#NULL!	#NULL!	#NULL!	#NULL!
Right	47.1595	1	2	0.588638	99	2009-09-21	1.30103	0.79588	0.79588	#NULL!	#NULL!	#NULL!	#NULL!	#NULL!	#NULL!	#NULL!	#NULL!	#NULL!	#NULL!	#NULL!	#NULL!	#NULL!	#NULL!	#NULL!	#NULL!
Right	55.718	1	2	7.85216	1	2017-01-01	0.39794	0.09691	0	0.09691	#NULL!	0.0457575	#NULL!	#NULL!	#NULL!	#NULL!	40.25	41.5	175	#NULL!	#NULL!	#NULL!	#NULL!	#NULL!	#NULL!
